# Supplementary material for: Stacking faults and superstructures in a layered brownmillerite
Source: Acta Crystallogr B. 2011 Nov 17;67(Pt 6):476–85. doi: 10.1107/S0108768111042005 (PMC3222140; doi:10.1107/S0108768111042005)
Supplement: Supplementary file 1 [file b-67-00476-sup1.cif]

##############################################################################
#                                                                            #
# This CIF contains the data in a paper accepted for publication in          #
# Acta Crystallographica Section B. It conforms to the requirements of       #
# Notes for Authors for Acta Crystallographica Section B, and has been       #
# peer reviewed under the auspices of the IUCr Commission on Journals.       #
#                                                                            #
# Full details of the Crystallographic Information File format               #
# are given in the paper "The Crystallographic Information File (CIF):       #
# a New Standard Archive File for Crystallography" by S. R. Hall, F. H.      #
# Allen and I. D. Brown [Acta Cryst. (1991), A47, 655-685].                  #
#                                                                            #
# The current version of the core CIF dictionary is obtainable from          #
# ftp://ftp.iucr.org/pub/cif_core.dic.                                       #
#                                                                            #
# Software is freely available for graphical display of the structure(s)     #
# in this CIF. For information consult the CIF software page                 #
# http://www.iucr.org/resources/cif/software.                                #
#                                                                            #
# This file may be used for bona fide research purposes within the           #
# scientific community so long as proper attribution is given to the journal # 
# article from which it was obtained.                                        #
#                                                                            #
##############################################################################
data_I
_audit_creation_method
;
 Jana2000 Version : 18/12/2007
 STOE X-RED
 enCIFer 1.3
;
_journal_date_recd_electronic     2011-07-03
_journal_date_accepted     2011-10-11
_journal_name_full     'Acta Crystallographica, Section B'
_journal_year     2011
_journal_volume     67
_journal_issue      6
_journal_page_first     476
_journal_page_last     485
_journal_paper_category     FA
_journal_coeditor_code     SN5108
_publ_contact_author_name     'Kr\"uger, Hannes'
_publ_contact_author_address
;
 Institut f\"ur Mineralogie und Petrographie
 Universit\"at Innsbruck
 Innrain 52
 6020 Innsbruck
 Austria
;
_publ_contact_author_email     Hannes.Krueger@uibk.ac.at
_publ_contact_author_fax     '43(512)5072926'
_publ_contact_author_phone     '43(512)5075502'
_publ_section_title
;
 Stacking faults and superstructures in a layered brownmillerite
;
loop_
    _publ_author_name
    _publ_author_address
    'Kr\"uger, Hannes'
;
 Institut f\"ur Mineralogie und Petrographie
 Universit\"at Innsbruck
 Innrain 52
 6020 Innsbruck
 Austria
;
    'St\"ober, S.'
;
 Faculty of Geoscience
 Martin Luther University of Halle-Wittenberg
 Germany
;
    'Welberry, T. R.'
;
 Research School of Chemistry
 The Australian National University
 Canberra
;
    'Withers, R. L.'
;
 Research School of Chemistry
 The Australian National University
 Canberra
;
    'Fitz Gerald, J. D.'
;
 Research School of Earth Sciences
 The Australian National University
 Canberra
;
_chemical_name_systematic     ?
_chemical_name_common     ?
_chemical_formula_moiety     ?
_chemical_formula_sum     'Ca4 Fe2 Mn0.5 O9 Ti0.5'
_chemical_formula_structural     ?
_chemical_formula_analytical     ?
_chemical_formula_weight     467.40
_chemical_melting_point     ?
_symmetry_cell_setting     orthorhombic
_symmetry_space_group_name_H-M     'A m m a'
_symmetry_space_group_name_Hall     '-A -2xa;-2y;-2za'
loop_
    _symmetry_equiv_pos_site_id
    _symmetry_equiv_pos_as_xyz
    1 x,y,z
    2 1/2-x,y,z
    3 x,-y,z
    4 1/2+x,y,-z
    5 -x,-y,-z
    6 1/2+x,-y,-z
    7 -x,y,-z
    8 1/2-x,-y,z
    9 x,1/2+y,1/2+z
    10 1/2-x,1/2+y,1/2+z
    11 x,1/2-y,1/2+z
    12 1/2+x,1/2+y,1/2-z
    13 -x,1/2-y,1/2-z
    14 1/2+x,1/2-y,1/2-z
    15 -x,1/2+y,1/2-z
    16 1/2-x,1/2-y,1/2+z
_cell_length_a     5.3510(6)
_cell_length_b     26.669(3)
_cell_length_c     5.4914(6)
_cell_angle_alpha     90.00
_cell_angle_beta     90.00
_cell_angle_gamma     90.00
_cell_volume     783.64(15)
_cell_formula_units_Z     4
_cell_measurement_reflns_used     2103
_cell_measurement_theta_min     3.79
_cell_measurement_theta_max     29.41
_cell_measurement_temperature     298
_exptl_crystal_description     'block'
_exptl_crystal_colour     'black'
_exptl_crystal_size_max     0.090
_exptl_crystal_size_mid     0.073
_exptl_crystal_size_min     0.050
_exptl_crystal_density_diffrn     3.962
_exptl_crystal_density_meas     ?
_exptl_crystal_F_000     912
loop_
    _exptl_crystal_face_index_h
    _exptl_crystal_face_index_k
    _exptl_crystal_face_index_l
    _exptl_crystal_face_perp_dist
    0 1 0 0.0233
    0 -1 0 0.0286
    0 -12 -5 0.0510
    1 4 1 0.0593
    -1 -4 -1 0.0398
    3 -11 -3 0.0367
    -6 10 5 0.0507
    -5 -8 -10 0.0483
    4 1 7 0.0438
    1 7 -1 0.0470
_exptl_absorpt_coefficient_mu     7.58
_exptl_absorpt_correction_type     integration
_exptl_absorpt_process_details
;
 STOE X-RED32 1.31
;
_exptl_absorpt_correction_T_min     0.5289
_exptl_absorpt_correction_T_max     0.6430
_diffrn_ambient_temperature     298
_diffrn_radiation_type     'Mo K\a'
_diffrn_radiation_wavelength     0.71073
_diffrn_radiation_monochromator     'plane graphite'
_diffrn_measurement_device_type     'STOE IPDS 2'
_diffrn_measurement_device     '2-circle goniometer'
_diffrn_measurement_method     'rotation method'
_diffrn_detector_area_resol_mean     6.67
_diffrn_reflns_number     3489
_diffrn_reflns_av_R_equivalents     0.0294
_diffrn_reflns_av_sigmaI/netI     0.0046
_diffrn_reflns_theta_min     3.79
_diffrn_reflns_theta_max     29.18
_diffrn_reflns_theta_full     29.18
_diffrn_measured_fraction_theta_max     0.95
_diffrn_measured_fraction_theta_full     0.95
_diffrn_reflns_limit_h_min     -7
_diffrn_reflns_limit_h_max     7
_diffrn_reflns_limit_k_min     -35
_diffrn_reflns_limit_k_max     35
_diffrn_reflns_limit_l_min     -7
_diffrn_reflns_limit_l_max     7
_diffrn_reflns_reduction_process
;
 STOE X-AREA/INTEGRATE 1.39
 elliptical profiles, parameters A=15.2,B=2.7,EMS=0.016
;
_diffrn_standards_number     ?
_diffrn_standards_interval_count     ?
_diffrn_standards_interval_time     ?
_diffrn_standards_decay_%     ?
_reflns_number_total     571
_reflns_number_gt     543
_reflns_threshold_expression     'I>3\s(I)'
_refine_ls_structure_factor_coef     F
_refine_ls_R_factor_all     0.0253
_refine_ls_R_factor_gt     0.0231
_refine_ls_wR_factor_gt     0.0330
_refine_ls_wR_factor_ref     0.0336
_refine_ls_goodness_of_fit_ref     2.61
_refine_ls_restrained_S_all     ?
_refine_ls_number_reflns     571
_refine_ls_number_parameters     54
_refine_ls_number_restraints     0
_refine_ls_number_constraints     ?
_refine_ls_hydrogen_treatment     ?
_refine_ls_weighting_scheme     sigma
_refine_ls_weighting_details     'w=1/(\s^2^(F)+0.0001F^2^)'
_refine_ls_shift/su_max     0.0002
_refine_ls_shift/su_mean     0.0000
_refine_diff_density_max     0.48
_refine_diff_density_min     -0.39
_refine_ls_extinction_method     'none'
_refine_ls_extinction_coef     ?
loop_
    _atom_type_symbol
    _atom_type_scat_Cromer_Mann_a1
    _atom_type_scat_Cromer_Mann_a2
    _atom_type_scat_Cromer_Mann_a3
    _atom_type_scat_Cromer_Mann_a4
    _atom_type_scat_Cromer_Mann_b1
    _atom_type_scat_Cromer_Mann_b2
    _atom_type_scat_Cromer_Mann_b3
    _atom_type_scat_Cromer_Mann_b4
    _atom_type_scat_Cromer_Mann_c
    _atom_type_scat_dispersion_real
    _atom_type_scat_dispersion_imag
    _atom_type_scat_source
    Ca 8.6266 7.3873 1.5899 1.0211 10.4421 0.6599 85.748398 178.436996 1.3751
                                                                           0.226
                                                                           0.306
                        'International Tables Vol C Tables  4.2.6.8 and 6.1.1.4'
    Fe 11.7695 7.3573 3.5222 2.3045 4.7611 0.3072 15.3535 76.880501 1.0369 0.346
                                                                           0.844
                        'International Tables Vol C Tables  4.2.6.8 and 6.1.1.4'
    Mn 11.2819 7.3573 3.0193 2.2441 5.3409 0.3432 17.867399 83.754303 1.0896
                                                                           0.337
                                                                           0.728
                        'International Tables Vol C Tables  4.2.6.8 and 6.1.1.4'
    Ti 9.7595 7.3558 1.6991 1.9021 7.8508 0.5 35.633801 116.105003 1.2807 0.278
                                                                           0.446
                        'International Tables Vol C Tables  4.2.6.8 and 6.1.1.4'
    O 3.0485 2.2868 1.5463 0.867 13.2771 5.7011 0.3239 32.908901 0.2508 0.011
                                                                           0.006
                        'International Tables Vol C Tables  4.2.6.8 and 6.1.1.4'
_computing_data_collection     'STOE X-AREA'
_computing_cell_refinement     'STOE X-AREA'
_computing_data_reduction     'STOE X-RED'
_computing_structure_solution
;
 Sir97 (Altomare, A., Burla, M. C., Camalli, M., Cascarano, G., Giacovazzo, C.,
 Guagliardi, A., Moliterni, A. G. G., Polidori, G., Spagna, R., 1997)
;
_computing_structure_refinement
                                  'Jana2000 (Petricek, Dusek & Palatinus, 2000)'
_computing_molecular_graphics     'DRAWxtl'
_computing_publication_material
                                  'Jana2000 (Petricek, Dusek & Palatinus, 2000)'
loop_
    _atom_site_type_symbol
    _atom_site_label
    _atom_site_fract_x
    _atom_site_fract_y
    _atom_site_fract_z
    _atom_site_U_iso_or_equiv
    _atom_site_adp_type
    _atom_site_calc_flag
    _atom_site_refinement_flags
    _atom_site_occupancy
    _atom_site_symmetry_multiplicity
    _atom_site_disorder_assembly
    _atom_site_disorder_group
    Fe Fe1 0.75 0.142345(16) 0.24550(6) 0.01173(16) Uani d . 0.749(14) 8 . .
    Ti Ti1 0.75 0.142345 0.245497 0.01173(16) Uani d . 0.251(14) 8 . .
    Fe Fe2 0.69589(11) 0 0.18271(13) 0.0131(2) Uani d . 0.5 8 . .
    Ca Ca1 0.25 0.20345(3) 0.23793(10) 0.01771(19) Uani d . 1 8 . .
    Ca Ca2 0.25 0.07962(2) 0.27533(11) 0.01629(18) Uani d . 1 8 . .
    O O1 0 0.13093(8) 0 0.0164(5) Uani d . 1 8 . .
    O O2 0 0.14546(8) 0.5 0.0159(5) Uani d . 1 8 . .
    O O3 0.75 0.06194(9) 0.3119(4) 0.0221(6) Uani d . 1 8 . .
    O O4 0.75 0.21301(9) 0.1973(4) 0.0202(6) Uani d . 1 8 . .
    O O5 0.3409(7) 0 0.1349(7) 0.0150(10) Uani d . 0.5 8 . .
loop_
    _atom_site_aniso_label
    _atom_site_aniso_U_11
    _atom_site_aniso_U_22
    _atom_site_aniso_U_33
    _atom_site_aniso_U_12
    _atom_site_aniso_U_13
    _atom_site_aniso_U_23
    _atom_site_aniso_type_symbol
    Fe1 0.0092(3) 0.0159(3) 0.0101(3)  0  0 -0.00040(13) Fe
    Ti1 0.0092(3) 0.0159(3) 0.0101(3)  0  0 -0.00040(13) Ti
    Fe2 0.0120(5) 0.0137(4) 0.0136(3) 0 -0.0003(2)  0 Fe
    Ca1 0.0200(3) 0.0148(4) 0.0183(3)  0  0 0.00092(18) Ca
    Ca2 0.0202(3) 0.0145(4) 0.0142(3)  0 0 -0.00007(18) Ca
    O1 0.0139(8) 0.0219(11) 0.0135(8) 0 0.0034(7)  0 O
    O2 0.0129(8) 0.0211(11) 0.0135(8) 0 -0.0029(7) 0 O
    O3 0.0326(11) 0.0173(11) 0.0165(9)  0  0 -0.0028(7) O
    O4 0.0238(10) 0.0174(11) 0.0195(10)  0 0 -0.0013(8) O
    O5 0.0134(13) 0.017(2) 0.0148(15) 0 -0.0010(12)  0 O
loop_
    _geom_bond_atom_site_label_1
    _geom_bond_atom_site_label_2
    _geom_bond_site_symmetry_1
    _geom_bond_site_symmetry_2
    _geom_bond_distance
    _geom_bond_publ_flag
    Fe1 O1 . 1_655 1.9235(4) yes
    Fe1 O1 . 2_555 1.9235(4) yes
    Fe1 O2 . 1_655 1.9364(3) yes
    Fe1 O2 . 2_555 1.9364(3) yes
    Fe1 O3 . . 2.175(3) yes
    Fe1 O4 . . 1.903(3) yes
    Fe2 Fe2 . 5_655 2.9020(9) yes
    Fe2 Fe2 . 2_655 0.5791(8) yes
    Fe2 O3 . . 1.821(2) yes
    Fe2 O3 . 3_555 1.821(2) yes
    Fe2 O5 . . 1.918(4) yes
    Fe2 O5 . 5_655 1.755(4) yes
    Fe2 O5 . 2_555 2.884(4) yes
    Fe2 O5 . 2_655 2.493(4) yes
    Fe2 O5 . 6_555 1.909(4) yes
    Ca1 O1 . . 2.6901(17) yes
    Ca1 O1 . 2_555 2.6901(17) yes
    Ca1 O2 . . 2.5004(14) yes
    Ca1 O2 . 2_555 2.5004(14) yes
    Ca1 O4 . 1_455 2.6969(3) yes
    Ca1 O4 . . 2.6969(3) yes
    Ca1 O4 . 13_655 2.256(3) yes
    Ca1 O4 . 7_655 2.404(2) yes
    Ca2 O1 . . 2.4388(13) yes
    Ca2 O1 . 2_555 2.4388(13) yes
    Ca2 O2 . . 2.5288(16) yes
    Ca2 O2 . 2_555 2.5288(16) yes
    Ca2 O3 . 1_455 2.7242(5) yes
    Ca2 O3 . . 2.7242(5) yes
    Ca2 O3 . 7_656 2.315(2) yes
    Ca2 O5 . . 2.3108(16) yes
    Ca2 O5 . 2_555 2.3108(16) yes
    O1 O1 . 2_455 2.6755 yes
    O1 O1 . 2_555 2.6755 yes
    O1 O2 . 1_554 2.7729(4) yes
    O1 O2 . . 2.7729(4) yes
    O1 O3 . 1_455 2.848(3) yes
    O1 O3 . 7_655 2.848(3) yes
    O1 O4 . 1_455 2.785(3) yes
    O1 O4 . 7_655 2.785(3) yes
    O2 O2 . 2_455 2.6755 yes
    O2 O2 . 2_555 2.6755 yes
    O2 O3 . 1_455 2.796(3) yes
    O2 O3 . 7_656 2.796(3) yes
    O2 O4 . 1_455 2.793(3) yes
    O2 O4 . 7_656 2.793(3) yes
    O3 O5 . . 2.910(3) yes
    O3 O5 . 5_655 2.998(4) yes
    O3 O5 . 2_655 2.910(3) yes
    O3 O5 . 6_555 2.998(4) yes
    O5 O5 . 5_655 2.257(5) yes
    O5 O5 . 2_555 0.973(5) yes
loop_
    _geom_angle_atom_site_label_1
    _geom_angle_atom_site_label_2
    _geom_angle_atom_site_label_3
    _geom_angle_site_symmetry_1
    _geom_angle_site_symmetry_2
    _geom_angle_site_symmetry_3
    _geom_angle
    _geom_angle_publ_flag
    O1 Fe1 O1 1_655 . 2_555 88.13(2) yes
    O1 Fe1 O2 1_655 . 1_655 91.844(10) yes
    O1 Fe1 O2 1_655 . 2_555 173.28(9) yes
    O1 Fe1 O3 1_655 . . 87.79(8) yes
    O1 Fe1 O4 1_655 . . 93.39(8) yes
    O1 Fe1 O1 2_555 . 1_655 88.13(2) yes
    O1 Fe1 O2 2_555 . 1_655 173.28(9) yes
    O1 Fe1 O2 2_555 . 2_555 91.844(10) yes
    O1 Fe1 O3 2_555 . . 87.79(8) yes
    O1 Fe1 O4 2_555 . . 93.39(8) yes
    O2 Fe1 O2 1_655 . 2_555 87.393(14) yes
    O2 Fe1 O3 1_655 . . 85.49(8) yes
    O2 Fe1 O4 1_655 . . 93.32(8) yes
    O2 Fe1 O2 2_555 . 1_655 87.393(14) yes
    O2 Fe1 O3 2_555 . . 85.49(8) yes
    O2 Fe1 O4 2_555 . . 93.32(8) yes
    O3 Fe1 O4 . . . 178.34(9) yes
    Fe2 Fe2 Fe2 5_655 . 2_655 136.25(11) yes
    Fe2 Fe2 O3 5_655 . . 112.60(5) yes
    Fe2 Fe2 O3 5_655 . 3_555 112.60(5) yes
    Fe2 Fe2 O5 5_655 . . 35.88(11) yes
    Fe2 Fe2 O5 5_655 . 5_655 39.82(12) yes
    Fe2 Fe2 O5 5_655 . 2_555 38.53(7) yes
    Fe2 Fe2 O5 5_655 . 2_655 130.21(9) yes
    Fe2 Fe2 O5 5_655 . 6_555 70.23(11) yes
    Fe2 Fe2 Fe2 2_655 . 5_655 136.25(11) yes
    Fe2 Fe2 O3 2_655 . . 80.85(4) yes
    Fe2 Fe2 O3 2_655 . 3_555 80.85(4) yes
    Fe2 Fe2 O5 2_655 . . 172.13(16) yes
    Fe2 Fe2 O5 2_655 . 5_655 96.44(16) yes
    Fe2 Fe2 O5 2_655 . 2_555 174.78(13) yes
    Fe2 Fe2 O5 2_655 . 2_655 6.04(12) yes
    Fe2 Fe2 O5 2_655 . 6_555 66.02(14) yes
    O3 Fe2 O3 . . 3_555 130.22(10) yes
    O3 Fe2 O5 . . . 102.17(5) yes
    O3 Fe2 O5 . . 5_655 113.89(7) yes
    O3 Fe2 O5 . . 2_555 101.18(4) yes
    O3 Fe2 O5 . . 2_655 83.27(4) yes
    O3 Fe2 O5 . . 6_555 106.94(7) yes
    O3 Fe2 O3 3_555 . . 130.22(10) yes
    O3 Fe2 O5 3_555 . . 102.17(5) yes
    O3 Fe2 O5 3_555 . 5_655 113.89(7) yes
    O3 Fe2 O5 3_555 . 2_555 101.18(4) yes
    O3 Fe2 O5 3_555 . 2_655 83.27(4) yes
    O3 Fe2 O5 3_555 . 6_555 106.94(7) yes
    O5 Fe2 O5 . . 5_655 75.70(16) yes
    O5 Fe2 O5 . . 2_555 2.65(13) yes
    O5 Fe2 O5 . . 2_655 166.09(14) yes
    O5 Fe2 O5 . . 6_555 106.11(16) yes
    O5 Fe2 O5 5_655 . . 75.70(16) yes
    O5 Fe2 O5 5_655 . 2_555 78.34(14) yes
    O5 Fe2 O5 5_655 . 2_655 90.39(15) yes
    O5 Fe2 O5 5_655 . 6_555 30.42(16) yes
    O5 Fe2 O5 2_555 . . 2.65(13) yes
    O5 Fe2 O5 2_555 . 5_655 78.34(14) yes
    O5 Fe2 O5 2_555 . 2_655 168.73(12) yes
    O5 Fe2 O5 2_555 . 6_555 108.76(13) yes
    O5 Fe2 O5 2_655 . . 166.09(14) yes
    O5 Fe2 O5 2_655 . 5_655 90.39(15) yes
    O5 Fe2 O5 2_655 . 2_555 168.73(12) yes
    O5 Fe2 O5 2_655 . 6_555 59.98(14) yes
    O5 Fe2 O5 6_555 . . 106.11(16) yes
    O5 Fe2 O5 6_555 . 5_655 30.42(16) yes
    O5 Fe2 O5 6_555 . 2_555 108.76(13) yes
    O5 Fe2 O5 6_555 . 2_655 59.98(14) yes
    O1 Ca1 O1 . . 2_555 59.64(3) yes
    O1 Ca1 O2 . . . 64.46(3) yes
    O1 Ca1 O2 . . 2_555 95.80(6) yes
    O1 Ca1 O4 . . 1_455 62.25(6) yes
    O1 Ca1 O4 . . . 121.41(6) yes
    O1 Ca1 O4 . . 13_655 141.86(5) yes
    O1 Ca1 O4 . . 7_655 66.01(5) yes
    O1 Ca1 O1 2_555 . . 59.64(3) yes
    O1 Ca1 O2 2_555 . . 95.80(6) yes
    O1 Ca1 O2 2_555 . 2_555 64.46(3) yes
    O1 Ca1 O4 2_555 . 1_455 121.41(6) yes
    O1 Ca1 O4 2_555 . . 62.25(6) yes
    O1 Ca1 O4 2_555 . 13_655 141.86(5) yes
    O1 Ca1 O4 2_555 . 7_655 66.01(5) yes
    O2 Ca1 O2 . . 2_555 64.69(3) yes
    O2 Ca1 O4 . . 1_455 64.87(5) yes
    O2 Ca1 O4 . . . 129.56(6) yes
    O2 Ca1 O4 . . 13_655 121.33(6) yes
    O2 Ca1 O4 . . 7_655 129.64(5) yes
    O2 Ca1 O2 2_555 . . 64.69(3) yes
    O2 Ca1 O4 2_555 . 1_455 129.56(6) yes
    O2 Ca1 O4 2_555 . . 64.87(5) yes
    O2 Ca1 O4 2_555 . 13_655 121.33(6) yes
    O2 Ca1 O4 2_555 . 7_655 129.64(5) yes
    O4 Ca1 O4 1_455 . . 165.56(8) yes
    O4 Ca1 O4 1_455 . 13_655 85.39(5) yes
    O4 Ca1 O4 1_455 . 7_655 84.70(5) yes
    O4 Ca1 O4 . . 1_455 165.56(8) yes
    O4 Ca1 O4 . . 13_655 85.39(5) yes
    O4 Ca1 O4 . . 7_655 84.70(5) yes
    O4 Ca1 O4 13_655 . 1_455 85.39(5) yes
    O4 Ca1 O4 13_655 . . 85.39(5) yes
    O4 Ca1 O4 13_655 . 7_655 92.98(8) yes
    O4 Ca1 O4 7_655 . 1_455 84.70(5) yes
    O4 Ca1 O4 7_655 . . 84.70(5) yes
    O4 Ca1 O4 7_655 . 13_655 92.98(8) yes
    O1 Ca2 O1 . . 2_555 66.53(3) yes
    O1 Ca2 O2 . . . 67.83(3) yes
    O1 Ca2 O2 . . 2_555 101.72(6) yes
    O1 Ca2 O3 . . 1_455 66.68(5) yes
    O1 Ca2 O3 . . . 132.97(5) yes
    O1 Ca2 O3 . . 7_656 136.16(4) yes
    O1 Ca2 O5 . . . 115.10(10) yes
    O1 Ca2 O5 . . 2_555 101.14(10) yes
    O1 Ca2 O1 2_555 . . 66.53(3) yes
    O1 Ca2 O2 2_555 . . 101.72(6) yes
    O1 Ca2 O2 2_555 . 2_555 67.83(3) yes
    O1 Ca2 O3 2_555 . 1_455 132.97(5) yes
    O1 Ca2 O3 2_555 . . 66.68(5) yes
    O1 Ca2 O3 2_555 . 7_656 136.16(4) yes
    O1 Ca2 O5 2_555 . . 101.14(10) yes
    O1 Ca2 O5 2_555 . 2_555 115.10(10) yes
    O2 Ca2 O2 . . 2_555 63.88(3) yes
    O2 Ca2 O3 . . 1_455 64.19(6) yes
    O2 Ca2 O3 . . . 127.14(5) yes
    O2 Ca2 O3 . . 7_656 70.35(6) yes
    O2 Ca2 O5 . . . 155.80(9) yes
    O2 Ca2 O5 . . 2_555 133.59(9) yes
    O2 Ca2 O2 2_555 . . 63.88(3) yes
    O2 Ca2 O3 2_555 . 1_455 127.14(5) yes
    O2 Ca2 O3 2_555 . . 64.19(6) yes
    O2 Ca2 O3 2_555 . 7_656 70.35(6) yes
    O2 Ca2 O5 2_555 . . 133.59(9) yes
    O2 Ca2 O5 2_555 . 2_555 155.80(9) yes
    O3 Ca2 O3 1_455 . . 158.31(7) yes
    O3 Ca2 O3 1_455 . 7_656 83.83(5) yes
    O3 Ca2 O5 1_455 . . 94.14(10) yes
    O3 Ca2 O5 1_455 . 2_555 70.05(10) yes
    O3 Ca2 O3 . . 1_455 158.31(7) yes
    O3 Ca2 O3 . . 7_656 83.83(5) yes
    O3 Ca2 O5 . . . 70.05(10) yes
    O3 Ca2 O5 . . 2_555 94.14(10) yes
    O3 Ca2 O3 7_656 . 1_455 83.83(5) yes
    O3 Ca2 O3 7_656 . . 83.83(5) yes
    O3 Ca2 O5 7_656 . . 98.02(11) yes
    O3 Ca2 O5 7_656 . 2_555 98.02(11) yes
    O5 Ca2 O5 . . 2_555 24.30(12) yes
    O5 Ca2 O5 2_555 . . 24.30(12) yes
    Fe1 O1 Fe1 1_455 . 7_655 161.79(13) yes
    Fe1 O1 Ca1 1_455 . . 83.78(5) yes
    Fe1 O1 Ca1 1_455 . 7_555 83.15(5) yes
    Fe1 O1 Ca2 1_455 . . 92.05(3) yes
    Fe1 O1 Ca2 1_455 . 7_555 98.15(3) yes
    Fe1 O1 O1 1_455 . 2_455 45.933(13) yes
    Fe1 O1 O1 1_455 . 2_555 134.07(2) yes
    Fe1 O1 O2 1_455 . 1_554 132.21(4) yes
    Fe1 O1 O2 1_455 . . 44.264(10) yes
    Fe1 O1 O3 1_455 . 1_455 49.75(5) yes
    Fe1 O1 O3 1_455 . 7_655 148.27(11) yes
    Fe1 O1 O4 1_455 . 1_455 43.02(6) yes
    Fe1 O1 O4 1_455 . 7_655 118.84(10) yes
    Fe1 O1 Fe1 7_655 . 1_455 161.79(13) yes
    Fe1 O1 Ca1 7_655 . . 83.15(5) yes
    Fe1 O1 Ca1 7_655 . 7_555 83.78(5) yes
    Fe1 O1 Ca2 7_655 . . 98.15(3) yes
    Fe1 O1 Ca2 7_655 . 7_555 92.05(3) yes
    Fe1 O1 O1 7_655 . 2_455 134.07(2) yes
    Fe1 O1 O1 7_655 . 2_555 45.933(13) yes
    Fe1 O1 O2 7_655 . 1_554 44.264(10) yes
    Fe1 O1 O2 7_655 . . 132.21(4) yes
    Fe1 O1 O3 7_655 . 1_455 148.27(11) yes
    Fe1 O1 O3 7_655 . 7_655 49.75(5) yes
    Fe1 O1 O4 7_655 . 1_455 118.84(10) yes
    Fe1 O1 O4 7_655 . 7_655 43.02(6) yes
    Ca1 O1 Ca1 . . 7_555 88.07(7) yes
    Ca1 O1 Ca2 . . . 80.18(2) yes
    Ca1 O1 Ca2 . . 7_555 167.75(8) yes
    Ca1 O1 O1 . . 2_455 119.82(7) yes
    Ca1 O1 O1 . . 2_555 60.18(4) yes
    Ca1 O1 O2 . . 1_554 112.36(7) yes
    Ca1 O1 O2 . . . 54.45(4) yes
    Ca1 O1 O3 . . 1_455 113.95(4) yes
    Ca1 O1 O3 . . 7_655 121.54(3) yes
    Ca1 O1 O4 . . 1_455 58.99(5) yes
    Ca1 O1 O4 . . 7_655 52.05(6) yes
    Ca1 O1 Ca1 7_555 . . 88.07(7) yes
    Ca1 O1 Ca2 7_555 . . 167.75(8) yes
    Ca1 O1 Ca2 7_555 . 7_555 80.18(2) yes
    Ca1 O1 O1 7_555 . 2_455 60.18(4) yes
    Ca1 O1 O1 7_555 . 2_555 119.82(7) yes
    Ca1 O1 O2 7_555 . 1_554 54.45(4) yes
    Ca1 O1 O2 7_555 . . 112.36(7) yes
    Ca1 O1 O3 7_555 . 1_455 121.54(3) yes
    Ca1 O1 O3 7_555 . 7_655 113.95(4) yes
    Ca1 O1 O4 7_555 . 1_455 52.05(6) yes
    Ca1 O1 O4 7_555 . 7_655 58.99(5) yes
    Ca2 O1 Ca2 . . 7_555 111.74(9) yes
    Ca2 O1 O1 . . 2_455 123.27(6) yes
    Ca2 O1 O1 . . 2_555 56.73(4) yes
    Ca2 O1 O2 . . 1_554 133.81(6) yes
    Ca2 O1 O2 . . . 57.63(4) yes
    Ca2 O1 O3 . . 1_455 61.46(4) yes
    Ca2 O1 O3 . . 7_655 75.68(6) yes
    Ca2 O1 O4 . . 1_455 117.60(5) yes
    Ca2 O1 O4 . . 7_655 114.75(3) yes
    Ca2 O1 Ca2 7_555 . . 111.74(9) yes
    Ca2 O1 O1 7_555 . 2_455 56.73(4) yes
    Ca2 O1 O1 7_555 . 2_555 123.27(6) yes
    Ca2 O1 O2 7_555 . 1_554 57.63(4) yes
    Ca2 O1 O2 7_555 . . 133.81(6) yes
    Ca2 O1 O3 7_555 . 1_455 75.68(6) yes
    Ca2 O1 O3 7_555 . 7_655 61.46(4) yes
    Ca2 O1 O4 7_555 . 1_455 114.75(3) yes
    Ca2 O1 O4 7_555 . 7_655 117.60(5) yes
    O1 O1 O1 2_455 . 2_555 180 yes
    O1 O1 O2 2_455 . 1_554 90 yes
    O1 O1 O2 2_455 . . 90 yes
    O1 O1 O3 2_455 . 1_455 61.98(5) yes
    O1 O1 O3 2_455 . 7_655 118.02(6) yes
    O1 O1 O4 2_455 . 1_455 61.29(5) yes
    O1 O1 O4 2_455 . 7_655 118.71(8) yes
    O1 O1 O1 2_555 . 2_455 180 yes
    O1 O1 O2 2_555 . 1_554 90 yes
    O1 O1 O2 2_555 . . 90 yes
    O1 O1 O3 2_555 . 1_455 118.02(6) yes
    O1 O1 O3 2_555 . 7_655 61.98(5) yes
    O1 O1 O4 2_555 . 1_455 118.71(8) yes
    O1 O1 O4 2_555 . 7_655 61.29(5) yes
    O2 O1 O2 1_554 . . 163.93(11) yes
    O2 O1 O3 1_554 . 1_455 133.31(7) yes
    O2 O1 O3 1_554 . 7_655 59.65(6) yes
    O2 O1 O4 1_554 . 1_455 105.98(8) yes
    O2 O1 O4 1_554 . 7_655 60.33(6) yes
    O2 O1 O2 . . 1_554 163.93(11) yes
    O2 O1 O3 . . 1_455 59.65(6) yes
    O2 O1 O3 . . 7_655 133.31(7) yes
    O2 O1 O4 . . 1_455 60.33(6) yes
    O2 O1 O4 . . 7_655 105.98(8) yes
    O3 O1 O3 1_455 . 7_655 99.50(9) yes
    O3 O1 O4 1_455 . 1_455 92.76(6) yes
    O3 O1 O4 1_455 . 7_655 165.37(8) yes
    O3 O1 O3 7_655 . 1_455 99.50(9) yes
    O3 O1 O4 7_655 . 1_455 165.37(8) yes
    O3 O1 O4 7_655 . 7_655 92.76(6) yes
    O4 O1 O4 1_455 . 7_655 76.36(8) yes
    O4 O1 O4 7_655 . 1_455 76.36(8) yes
    Fe1 O2 Fe1 1_455 . 7_656 175.08(13) yes
    Fe1 O2 Ca1 1_455 . . 88.90(4) yes
    Fe1 O2 Ca1 1_455 . 7_556 94.15(4) yes
    Fe1 O2 Ca2 1_455 . . 89.06(5) yes
    Fe1 O2 Ca2 1_455 . 7_556 87.53(5) yes
    Fe1 O2 O1 1_455 . . 43.892(10) yes
    Fe1 O2 O1 1_455 . 1_556 135.13(3) yes
    Fe1 O2 O2 1_455 . 2_455 46.304(7) yes
    Fe1 O2 O2 1_455 . 2_555 133.696(9) yes
    Fe1 O2 O3 1_455 . 1_455 50.85(6) yes
    Fe1 O2 O3 1_455 . 7_656 124.26(10) yes
    Fe1 O2 O4 1_455 . 1_455 42.87(5) yes
    Fe1 O2 O4 1_455 . 7_656 142.02(11) yes
    Fe1 O2 Fe1 7_656 . 1_455 175.08(13) yes
    Fe1 O2 Ca1 7_656 . . 94.15(4) yes
    Fe1 O2 Ca1 7_656 . 7_556 88.90(4) yes
    Fe1 O2 Ca2 7_656 . . 87.53(5) yes
    Fe1 O2 Ca2 7_656 . 7_556 89.06(5) yes
    Fe1 O2 O1 7_656 . . 135.13(3) yes
    Fe1 O2 O1 7_656 . 1_556 43.892(10) yes
    Fe1 O2 O2 7_656 . 2_455 133.696(9) yes
    Fe1 O2 O2 7_656 . 2_555 46.304(7) yes
    Fe1 O2 O3 7_656 . 1_455 124.26(10) yes
    Fe1 O2 O3 7_656 . 7_656 50.85(6) yes
    Fe1 O2 O4 7_656 . 1_455 142.02(11) yes
    Fe1 O2 O4 7_656 . 7_656 42.87(5) yes
    Ca1 O2 Ca1 . . 7_556 103.59(8) yes
    Ca1 O2 Ca2 . . . 82.275(19) yes
    Ca1 O2 Ca2 . . 7_556 173.34(7) yes
    Ca1 O2 O1 . . . 61.09(4) yes
    Ca1 O2 O1 . . 1_556 131.02(6) yes
    Ca1 O2 O2 . . 2_455 122.35(6) yes
    Ca1 O2 O2 . . 2_555 57.65(4) yes
    Ca1 O2 O3 . . 1_455 122.42(5) yes
    Ca1 O2 O3 . . 7_656 116.70(3) yes
    Ca1 O2 O4 . . 1_455 60.97(4) yes
    Ca1 O2 O4 . . 7_656 71.78(6) yes
    Ca1 O2 Ca1 7_556 . . 103.59(8) yes
    Ca1 O2 Ca2 7_556 . . 173.34(7) yes
    Ca1 O2 Ca2 7_556 . 7_556 82.275(19) yes
    Ca1 O2 O1 7_556 . . 131.02(6) yes
    Ca1 O2 O1 7_556 . 1_556 61.09(4) yes
    Ca1 O2 O2 7_556 . 2_455 57.65(4) yes
    Ca1 O2 O2 7_556 . 2_555 122.35(6) yes
    Ca1 O2 O3 7_556 . 1_455 116.70(3) yes
    Ca1 O2 O3 7_556 . 7_656 122.42(5) yes
    Ca1 O2 O4 7_556 . 1_455 71.78(6) yes
    Ca1 O2 O4 7_556 . 7_656 60.97(4) yes
    Ca2 O2 Ca2 . . 7_556 92.05(7) yes
    Ca2 O2 O1 . . . 54.54(4) yes
    Ca2 O2 O1 . . 1_556 112.71(7) yes
    Ca2 O2 O2 . . 2_455 121.94(7) yes
    Ca2 O2 O2 . . 2_555 58.06(4) yes
    Ca2 O2 O3 . . 1_455 61.30(5) yes
    Ca2 O2 O3 . . 7_656 51.24(6) yes
    Ca2 O2 O4 . . 1_455 114.26(5) yes
    Ca2 O2 O4 . . 7_656 119.01(3) yes
    Ca2 O2 Ca2 7_556 . . 92.05(7) yes
    Ca2 O2 O1 7_556 . . 112.71(7) yes
    Ca2 O2 O1 7_556 . 1_556 54.54(4) yes
    Ca2 O2 O2 7_556 . 2_455 58.06(4) yes
    Ca2 O2 O2 7_556 . 2_555 121.94(7) yes
    Ca2 O2 O3 7_556 . 1_455 51.24(6) yes
    Ca2 O2 O3 7_556 . 7_656 61.30(5) yes
    Ca2 O2 O4 7_556 . 1_455 119.01(3) yes
    Ca2 O2 O4 7_556 . 7_656 114.26(5) yes
    O1 O2 O1 . . 1_556 163.93(11) yes
    O1 O2 O2 . . 2_455 90 yes
    O1 O2 O2 . . 2_555 90 yes
    O1 O2 O3 . . 1_455 61.50(6) yes
    O1 O2 O3 . . 7_656 104.74(8) yes
    O1 O2 O4 . . 1_455 60.05(6) yes
    O1 O2 O4 . . 7_656 132.81(7) yes
    O1 O2 O1 1_556 . . 163.93(11) yes
    O1 O2 O2 1_556 . 2_455 90 yes
    O1 O2 O2 1_556 . 2_555 90 yes
    O1 O2 O3 1_556 . 1_455 104.74(8) yes
    O1 O2 O3 1_556 . 7_656 61.50(6) yes
    O1 O2 O4 1_556 . 1_455 132.81(7) yes
    O1 O2 O4 1_556 . 7_656 60.05(6) yes
    O2 O2 O2 2_455 . 2_555 180 yes
    O2 O2 O3 2_455 . 1_455 61.42(5) yes
    O2 O2 O3 2_455 . 7_656 118.58(8) yes
    O2 O2 O4 2_455 . 1_455 61.38(4) yes
    O2 O2 O4 2_455 . 7_656 118.62(6) yes
    O2 O2 O2 2_555 . 2_455 180 yes
    O2 O2 O3 2_555 . 1_455 118.58(8) yes
    O2 O2 O3 2_555 . 7_656 61.42(5) yes
    O2 O2 O4 2_555 . 1_455 118.62(6) yes
    O2 O2 O4 2_555 . 7_656 61.38(4) yes
    O3 O2 O3 1_455 . 7_656 74.38(7) yes
    O3 O2 O4 1_455 . 1_455 93.72(6) yes
    O3 O2 O4 1_455 . 7_656 164.37(8) yes
    O3 O2 O3 7_656 . 1_455 74.38(7) yes
    O3 O2 O4 7_656 . 1_455 164.37(8) yes
    O3 O2 O4 7_656 . 7_656 93.72(6) yes
    O4 O2 O4 1_455 . 7_656 99.65(9) yes
    O4 O2 O4 7_656 . 1_455 99.65(9) yes
    Fe1 O3 Fe2 . . . 145.99(11) yes
    Fe1 O3 Fe2 . . 2_655 145.99(11) yes
    Fe1 O3 Ca2 . . . 79.45(5) yes
    Fe1 O3 Ca2 . . 1_655 79.45(5) yes
    Fe1 O3 Ca2 . . 7_656 87.90(8) yes
    Fe1 O3 O1 . . 1_655 42.45(5) yes
    Fe1 O3 O1 . . 2_555 42.45(5) yes
    Fe1 O3 O2 . . 1_655 43.66(5) yes
    Fe1 O3 O2 . . 2_555 43.66(5) yes
    Fe1 O3 O5 . . . 120.24(7) yes
    Fe1 O3 O5 . . 5_655 113.95(9) yes
    Fe1 O3 O5 . . 2_655 120.24(7) yes
    Fe1 O3 O5 . . 6_555 113.95(9) yes
    Fe2 O3 Fe2 . . 2_655 18.30(3) yes
    Fe2 O3 Ca2 . . . 88.40(4) yes
    Fe2 O3 Ca2 . . 1_655 106.53(7) yes
    Fe2 O3 Ca2 . . 7_656 124.49(12) yes
    Fe2 O3 O1 . . 1_655 115.24(10) yes
    Fe2 O3 O1 . . 2_555 106.08(8) yes
    Fe2 O3 O2 . . 1_655 160.51(5) yes
    Fe2 O3 O2 . . 2_555 142.23(3) yes
    Fe2 O3 O5 . . . 40.11(6) yes
    Fe2 O3 O5 . . 5_655 32.37(6) yes
    Fe2 O3 O5 . . 2_655 58.30(7) yes
    Fe2 O3 O5 . . 6_555 37.53(6) yes
    Fe2 O3 Fe2 2_655 . . 18.30(3) yes
    Fe2 O3 Ca2 2_655 . . 106.53(7) yes
    Fe2 O3 Ca2 2_655 . 1_655 88.40(4) yes
    Fe2 O3 Ca2 2_655 . 7_656 124.49(12) yes
    Fe2 O3 O1 2_655 . 1_655 106.08(8) yes
    Fe2 O3 O1 2_655 . 2_555 115.24(10) yes
    Fe2 O3 O2 2_655 . 1_655 142.23(3) yes
    Fe2 O3 O2 2_655 . 2_555 160.51(5) yes
    Fe2 O3 O5 2_655 . . 58.30(7) yes
    Fe2 O3 O5 2_655 . 5_655 37.53(6) yes
    Fe2 O3 O5 2_655 . 2_655 40.11(6) yes
    Fe2 O3 O5 2_655 . 6_555 32.37(6) yes
    Ca2 O3 Ca2 . . 1_655 158.31(10) yes
    Ca2 O3 Ca2 . . 7_656 92.12(5) yes
    Ca2 O3 O1 . . 1_655 107.77(7) yes
    Ca2 O3 O1 . . 2_555 51.86(3) yes
    Ca2 O3 O2 . . 1_655 111.05(8) yes
    Ca2 O3 O2 . . 2_555 54.51(3) yes
    Ca2 O3 O5 . . . 48.29(5) yes
    Ca2 O3 O5 . . 5_655 82.86(8) yes
    Ca2 O3 O5 . . 2_655 144.35(10) yes
    Ca2 O3 O5 . . 6_555 101.21(9) yes
    Ca2 O3 Ca2 1_655 . . 158.31(10) yes
    Ca2 O3 Ca2 1_655 . 7_656 92.12(5) yes
    Ca2 O3 O1 1_655 . 1_655 51.86(3) yes
    Ca2 O3 O1 1_655 . 2_555 107.77(7) yes
    Ca2 O3 O2 1_655 . 1_655 54.51(3) yes
    Ca2 O3 O2 1_655 . 2_555 111.05(8) yes
    Ca2 O3 O5 1_655 . . 144.35(10) yes
    Ca2 O3 O5 1_655 . 5_655 101.21(9) yes
    Ca2 O3 O5 1_655 . 2_655 48.29(5) yes
    Ca2 O3 O5 1_655 . 6_555 82.86(8) yes
    Ca2 O3 Ca2 7_656 . . 92.12(5) yes
    Ca2 O3 Ca2 7_656 . 1_655 92.12(5) yes
    Ca2 O3 O1 7_656 . 1_655 117.21(9) yes
    Ca2 O3 O1 7_656 . 2_555 117.21(9) yes
    Ca2 O3 O2 7_656 . 1_655 58.40(5) yes
    Ca2 O3 O2 7_656 . 2_555 58.40(5) yes
    Ca2 O3 O5 7_656 . . 116.28(9) yes
    Ca2 O3 O5 7_656 . 5_655 156.01(11) yes
    Ca2 O3 O5 7_656 . 2_655 116.28(9) yes
    Ca2 O3 O5 7_656 . 6_555 156.01(11) yes
    O1 O3 O1 1_655 . 2_555 56.04(5) yes
    O1 O3 O2 1_655 . 1_655 58.85(5) yes
    O1 O3 O2 1_655 . 2_555 86.11(8) yes
    O1 O3 O5 1_655 . . 121.29(10) yes
    O1 O3 O5 1_655 . 5_655 86.55(8) yes
    O1 O3 O5 1_655 . 2_655 79.19(6) yes
    O1 O3 O5 1_655 . 6_555 77.73(7) yes
    O1 O3 O1 2_555 . 1_655 56.04(5) yes
    O1 O3 O2 2_555 . 1_655 86.11(8) yes
    O1 O3 O2 2_555 . 2_555 58.85(5) yes
    O1 O3 O5 2_555 . . 79.19(6) yes
    O1 O3 O5 2_555 . 5_655 77.73(7) yes
    O1 O3 O5 2_555 . 2_655 121.29(10) yes
    O1 O3 O5 2_555 . 6_555 86.55(8) yes
    O2 O3 O2 1_655 . 2_555 57.17(5) yes
    O2 O3 O5 1_655 . . 159.33(8) yes
    O2 O3 O5 1_655 . 5_655 144.98(9) yes
    O2 O3 O5 1_655 . 2_655 102.46(6) yes
    O2 O3 O5 1_655 . 6_555 131.59(7) yes
    O2 O3 O2 2_555 . 1_655 57.17(5) yes
    O2 O3 O5 2_555 . . 102.46(6) yes
    O2 O3 O5 2_555 . 5_655 131.59(7) yes
    O2 O3 O5 2_555 . 2_655 159.33(8) yes
    O2 O3 O5 2_555 . 6_555 144.98(9) yes
    O5 O3 O5 . . 5_655 44.90(10) yes
    O5 O3 O5 . . 2_655 97.60(10) yes
    O5 O3 O5 . . 6_555 62.34(10) yes
    O5 O3 O5 5_655 . . 44.90(10) yes
    O5 O3 O5 5_655 . 2_655 62.34(10) yes
    O5 O3 O5 5_655 . 6_555 18.67(10) yes
    O5 O3 O5 2_655 . . 97.60(10) yes
    O5 O3 O5 2_655 . 5_655 62.34(10) yes
    O5 O3 O5 2_655 . 6_555 44.90(10) yes
    O5 O3 O5 6_555 . . 62.34(10) yes
    O5 O3 O5 6_555 . 5_655 18.67(10) yes
    O5 O3 O5 6_555 . 2_655 44.90(10) yes
    Fe1 O4 Ca1 . . . 83.96(5) yes
    Fe1 O4 Ca1 . . 1_655 83.96(5) yes
    Fe1 O4 Ca1 . . 13_655 162.93(13) yes
    Fe1 O4 Ca1 . . 7_655 91.90(9) yes
    Fe1 O4 O1 . . 1_655 43.59(5) yes
    Fe1 O4 O1 . . 2_555 43.59(5) yes
    Fe1 O4 O2 . . 1_655 43.81(5) yes
    Fe1 O4 O2 . . 2_555 43.81(5) yes
    Ca1 O4 Ca1 . . 1_655 165.56(10) yes
    Ca1 O4 Ca1 . . 13_655 94.61(5) yes
    Ca1 O4 Ca1 . . 7_655 94.14(5) yes
    Ca1 O4 O1 . . 1_655 115.75(8) yes
    Ca1 O4 O1 . . 2_555 58.75(4) yes
    Ca1 O4 O2 . . 1_655 111.40(8) yes
    Ca1 O4 O2 . . 2_555 54.16(3) yes
    Ca1 O4 Ca1 1_655 . . 165.56(10) yes
    Ca1 O4 Ca1 1_655 . 13_655 94.61(5) yes
    Ca1 O4 Ca1 1_655 . 7_655 94.14(5) yes
    Ca1 O4 O1 1_655 . 1_655 58.75(4) yes
    Ca1 O4 O1 1_655 . 2_555 115.75(8) yes
    Ca1 O4 O2 1_655 . 1_655 54.16(3) yes
    Ca1 O4 O2 1_655 . 2_555 111.40(8) yes
    Ca1 O4 Ca1 13_655 . . 94.61(5) yes
    Ca1 O4 Ca1 13_655 . 1_655 94.61(5) yes
    Ca1 O4 Ca1 13_655 . 7_655 105.17(9) yes
    Ca1 O4 O1 13_655 . 1_655 146.89(6) yes
    Ca1 O4 O1 13_655 . 2_555 146.89(6) yes
    Ca1 O4 O2 13_655 . 1_655 122.90(9) yes
    Ca1 O4 O2 13_655 . 2_555 122.90(9) yes
    Ca1 O4 Ca1 7_655 . . 94.14(5) yes
    Ca1 O4 Ca1 7_655 . 1_655 94.14(5) yes
    Ca1 O4 Ca1 7_655 . 13_655 105.17(9) yes
    Ca1 O4 O1 7_655 . 1_655 61.95(5) yes
    Ca1 O4 O1 7_655 . 2_555 61.95(5) yes
    Ca1 O4 O2 7_655 . 1_655 121.56(8) yes
    Ca1 O4 O2 7_655 . 2_555 121.56(8) yes
    O1 O4 O1 1_655 . 2_555 57.42(5) yes
    O1 O4 O2 1_655 . 1_655 59.63(5) yes
    O1 O4 O2 1_655 . 2_555 87.40(8) yes
    O1 O4 O1 2_555 . 1_655 57.42(5) yes
    O1 O4 O2 2_555 . 1_655 87.40(8) yes
    O1 O4 O2 2_555 . 2_555 59.63(5) yes
    O2 O4 O2 1_655 . 2_555 57.25(5) yes
    O2 O4 O2 2_555 . 1_655 57.25(5) yes
    Fe2 O5 Fe2 . . 5_655 104.30(18) yes
    Fe2 O5 Fe2 . . 2_555 166.91(18) yes
    Fe2 O5 Fe2 . . 2_655 1.82(4) yes
    Fe2 O5 Fe2 . . 6_455 121.85(19) yes
    Fe2 O5 Ca2 . . . 99.37(10) yes
    Fe2 O5 Ca2 . . 3_555 99.37(10) yes
    Fe2 O5 O3 . . . 37.72(6) yes
    Fe2 O5 O3 . . 5_655 105.83(13) yes
    Fe2 O5 O3 . . 3_555 37.72(6) yes
    Fe2 O5 O3 . . 7_655 105.83(13) yes
    Fe2 O5 O5 . . 5_655 48.89(13) yes
    Fe2 O5 O5 . . 2_555 172.1(4) yes
    Fe2 O5 Fe2 5_655 . . 104.30(18) yes
    Fe2 O5 Fe2 5_655 . 2_555 88.79(14) yes
    Fe2 O5 Fe2 5_655 . 2_655 102.48(16) yes
    Fe2 O5 Fe2 5_655 . 6_455 17.54(4) yes
    Fe2 O5 Ca2 5_655 . . 107.94(10) yes
    Fe2 O5 Ca2 5_655 . 3_555 107.94(10) yes
    Fe2 O5 O3 5_655 . . 114.60(14) yes
    Fe2 O5 O3 5_655 . 5_655 33.74(6) yes
    Fe2 O5 O3 5_655 . 3_555 114.60(14) yes
    Fe2 O5 O3 5_655 . 7_655 33.74(6) yes
    Fe2 O5 O5 5_655 . 5_655 55.41(14) yes
    Fe2 O5 O5 5_655 . 2_555 83.6(3) yes
    Fe2 O5 Fe2 2_555 . . 166.91(18) yes
    Fe2 O5 Fe2 2_555 . 5_655 88.79(14) yes
    Fe2 O5 Fe2 2_555 . 2_655 168.73(16) yes
    Fe2 O5 Fe2 2_555 . 6_455 71.24(11) yes
    Fe2 O5 Ca2 2_555 . . 76.12(9) yes
    Fe2 O5 Ca2 2_555 . 3_555 76.12(9) yes
    Fe2 O5 O3 2_555 . . 135.96(9) yes
    Fe2 O5 O3 2_555 . 5_655 85.01(9) yes
    Fe2 O5 O3 2_555 . 3_555 135.96(9) yes
    Fe2 O5 O3 2_555 . 7_655 85.01(9) yes
    Fe2 O5 O5 2_555 . 5_655 144.19(18) yes
    Fe2 O5 O5 2_555 . 2_555 5.2(3) yes
    Fe2 O5 Fe2 2_655 . . 1.82(4) yes
    Fe2 O5 Fe2 2_655 . 5_655 102.48(16) yes
    Fe2 O5 Fe2 2_655 . 2_555 168.73(16) yes
    Fe2 O5 Fe2 2_655 . 6_455 120.02(17) yes
    Fe2 O5 Ca2 2_655 . . 100.03(9) yes
    Fe2 O5 Ca2 2_655 . 3_555 100.03(9) yes
    Fe2 O5 O3 2_655 . . 38.43(6) yes
    Fe2 O5 O3 2_655 . 5_655 104.33(11) yes
    Fe2 O5 O3 2_655 . 3_555 38.43(6) yes
    Fe2 O5 O3 2_655 . 7_655 104.33(11) yes
    Fe2 O5 O5 2_655 . 5_655 47.07(12) yes
    Fe2 O5 O5 2_655 . 2_555 174.0(4) yes
    Fe2 O5 Fe2 6_455 . . 121.85(19) yes
    Fe2 O5 Fe2 6_455 . 5_655 17.54(4) yes
    Fe2 O5 Fe2 6_455 . 2_555 71.24(11) yes
    Fe2 O5 Fe2 6_455 . 2_655 120.02(17) yes
    Fe2 O5 Ca2 6_455 . . 102.67(10) yes
    Fe2 O5 Ca2 6_455 . 3_555 102.67(10) yes
    Fe2 O5 O3 6_455 . . 127.66(13) yes
    Fe2 O5 O3 6_455 . 5_655 35.53(6) yes
    Fe2 O5 O3 6_455 . 3_555 127.66(13) yes
    Fe2 O5 O3 6_455 . 7_655 35.53(6) yes
    Fe2 O5 O5 6_455 . 5_655 72.95(15) yes
    Fe2 O5 O5 6_455 . 2_555 66.0(3) yes
    Ca2 O5 Ca2 . . 3_555 133.53(17) yes
    Ca2 O5 O3 . . . 61.65(6) yes
    Ca2 O5 O3 . . 5_655 138.19(14) yes
    Ca2 O5 O3 . . 3_555 124.65(14) yes
    Ca2 O5 O3 . . 7_655 74.49(7) yes
    Ca2 O5 O5 . . 5_655 112.20(9) yes
    Ca2 O5 O5 . . 2_555 77.85(13) yes
    Ca2 O5 Ca2 3_555 . . 133.53(17) yes
    Ca2 O5 O3 3_555 . . 124.65(14) yes
    Ca2 O5 O3 3_555 . 5_655 74.49(7) yes
    Ca2 O5 O3 3_555 . 3_555 61.65(6) yes
    Ca2 O5 O3 3_555 . 7_655 138.19(14) yes
    Ca2 O5 O5 3_555 . 5_655 112.20(9) yes
    Ca2 O5 O5 3_555 . 2_555 77.85(13) yes
    O3 O5 O3 . . 5_655 135.10(14) yes
    O3 O5 O3 . . 3_555 69.18(10) yes
    O3 O5 O3 . . 7_655 94.74(8) yes
    O3 O5 O5 . . 5_655 69.62(12) yes
    O3 O5 O5 . . 2_555 138.80(19) yes
    O3 O5 O3 5_655 . . 135.10(14) yes
    O3 O5 O3 5_655 . 3_555 94.74(8) yes
    O3 O5 O3 5_655 . 7_655 66.88(10) yes
    O3 O5 O5 5_655 . 5_655 65.48(11) yes
    O3 O5 O5 5_655 . 2_555 80.7(3) yes
    O3 O5 O3 3_555 . . 69.18(10) yes
    O3 O5 O3 3_555 . 5_655 94.74(8) yes
    O3 O5 O3 3_555 . 7_655 135.10(14) yes
    O3 O5 O5 3_555 . 5_655 69.62(12) yes
    O3 O5 O5 3_555 . 2_555 138.80(19) yes
    O3 O5 O3 7_655 . . 94.74(8) yes
    O3 O5 O3 7_655 . 5_655 66.88(10) yes
    O3 O5 O3 7_655 . 3_555 135.10(14) yes
    O3 O5 O5 7_655 . 5_655 65.48(11) yes
    O3 O5 O5 7_655 . 2_555 80.7(3) yes
    O5 O5 O5 5_655 . 2_555 139.0(4) yes
    O5 O5 O5 2_555 . 5_655 139.0(4) yes
