# Supplementary material for: Stacking faults and superstructures in a layered brownmillerite
Source: Acta Crystallogr B. 2011 Nov 17;67(Pt 6):476–85. doi: 10.1107/S0108768111042005 (PMC3222140; doi:10.1107/S0108768111042005)
Supplement: Supplementary file 2 [file b-67-00476-Isup2.hkl]

#data_layeredBM
data_I
_audit_contact_author_name       'Kr\"uger, Hannes'
_audit_contact_author_address    
;
 Institut f\"ur Mineralogie und Petrographie
 Universit\"at Innsbruck
 Innrain 52
 6020 Innsbruck
 Austria
;
_audit_contact_author_email      Hannes.Krueger@uibk.ac.at
_audit_contact_author_fax        '43(512)5072926'
_audit_contact_author_phone      '43(512)5075502'

_audit_creation_date             2007-01-31
_audit_creation_method           
;
 Jana2000 Version : 18/12/2007
 STOE X-RED
 enCIFer 1.3
;

_publ_contact_author_name        'Kr\"uger, Hannes'
_publ_contact_author_address     
;
 Institut f\"ur Mineralogie und Petrographie
 Universit\"at Innsbruck
 Innrain 52
 6020 Innsbruck
 Austria
;
_publ_contact_author_email       Hannes.Krueger@uibk.ac.at
_publ_contact_author_phone       '43(512)5075502'
_publ_contact_author_fax         '43(512)5072926'

_journal_name_full               'Chemistry of Materials'
_journal_year                    2011
_journal_volume                  ?
_journal_issue                   ?
_journal_page_first              ?
_journal_page_last               ?

_publ_section_title
; 
 Stacking faults and superstructures in a layered brownmillerite
;

loop_
_publ_author_name
_publ_author_address
 'Kr\"uger, Hannes'
;
 Institut f\"ur Mineralogie und Petrographie
 Universit\"at Innsbruck
 Innrain 52
 6020 Innsbruck
 Austria
;
 'St\"ober, S.'
;
 Faculty of Geoscience
 Martin Luther University of Halle-Wittenberg
 Germany
;
 'Welberry, T. R.'
;
 Research School of Chemistry
 The Australian National University
 Canberra
;
 'Withers, R. L.'
;
 Research School of Chemistry
 The Australian National University
 Canberra
;
 'Fitz Gerald, J. D.'
;
 Research School of Earth Sciences
 The Australian National University
 Canberra
;

_computing_data_collection       'STOE X-AREA'
_computing_cell_refinement       'STOE X-AREA'
_computing_data_reduction        'STOE X-RED'
_computing_molecular_graphics	 'DRAWxtl'
_computing_publication_material         
 'Jana2000 (Petricek, Dusek & Palatinus, 2000)'
_computing_structure_solution  
;  
 Sir97 (Altomare, A., Burla, M. C., Camalli, M., Cascarano, G., Giacovazzo, C.,
 Guagliardi, A., Moliterni, A. G. G., Polidori, G., Spagna, R., 1997)
;
_computing_structure_refinement         
 'Jana2000 (Petricek, Dusek & Palatinus, 2000)'

###################################################################

# aus cfx
_chemical_name_systematic        ?
_chemical_name_common            ?
_chemical_formula_moiety         ?
_chemical_formula_structural     ?
_chemical_formula_analytical     ?
_chemical_formula_sum            'Ca4 Fe2 Mn0.5 O9 Ti0.5'
_chemical_formula_weight         467.40
_chemical_melting_point          ?
_chemical_compound_source        ?

# aus cfx
_cell_length_a                   5.3510(6)
_cell_length_b                   26.669(3)
_cell_length_c                   5.4914(6)
_cell_angle_alpha                90.00
_cell_angle_beta                 90.00
_cell_angle_gamma                90.00
_cell_volume                     783.64(15)
_cell_formula_units_Z            4
_cell_measurement_temperature    298
_cell_measurement_reflns_used    2103
_cell_measurement_theta_min      3.79
_cell_measurement_theta_max      29.41

# from jana
_symmetry_cell_setting                   orthorhombic
_symmetry_space_group_name_H-M           'A m m a'
_symmetry_space_group_name_Hall          '-A -2xa;-2y;-2za'
loop_
 _symmetry_equiv_pos_site_id                                 
 _symmetry_equiv_pos_as_xyz                                  
 1   x,y,z
 2   1/2-x,y,z
 3   x,-y,z
 4   1/2+x,y,-z
 5   -x,-y,-z
 6   1/2+x,-y,-z
 7   -x,y,-z
 8   1/2-x,-y,z
 9   x,1/2+y,1/2+z
 10  1/2-x,1/2+y,1/2+z
 11  x,1/2-y,1/2+z
 12  1/2+x,1/2+y,1/2-z
 13  -x,1/2-y,1/2-z
 14  1/2+x,1/2-y,1/2-z
 15  -x,1/2+y,1/2-z
 16  1/2-x,1/2-y,1/2+z

# aus cfx
_exptl_crystal_description       'block'
_exptl_crystal_colour            'black'
_exptl_crystal_size_max          0.090
_exptl_crystal_size_mid          0.073
_exptl_crystal_size_min          0.050
_exptl_crystal_density_diffrn    3.962
_exptl_crystal_density_meas      ?
_exptl_crystal_F_000             912
_exptl_absorpt_coefficient_mu    7.58
_exptl_absorpt_correction_type   integration
_exptl_absorpt_correction_T_min  0.5289
_exptl_absorpt_correction_T_max  0.6430
_exptl_absorpt_process_details
;
 STOE X-RED32 1.31
;
loop_
    _exptl_crystal_face_index_h
    _exptl_crystal_face_index_k
    _exptl_crystal_face_index_l
    _exptl_crystal_face_perp_dist
   0   1   0  0.0233
   0  -1   0  0.0286
   0 -12  -5  0.0510
   1   4   1  0.0593
  -1  -4  -1  0.0398
   3 -11  -3  0.0367
  -6  10   5  0.0507
  -5  -8 -10  0.0483
   4   1   7  0.0438
   1   7  -1  0.0470


# aus cfx
_diffrn_measurement_device         '2-circle goniometer'
_diffrn_measurement_device_type    'STOE IPDS 2'
_diffrn_detector                   'image plate (34 cm diameter)'
_diffrn_detector_type              'STOE'
_diffrn_detector_area_resol_mean   6.67
_diffrn_source           'sealed X-ray tube, 12 x 0.4 mm long-fine focus'
_diffrn_source_voltage             50
_diffrn_source_current             40
_diffrn_source_power               2.00
_diffrn_radiation_type             'Mo K\a'
_diffrn_radiation_wavelength       0.71073
_diffrn_radiation_monochromator    'plane graphite'
_diffrn_radiation_polarisn_norm    0
_diffrn_radiation_collimation      '0.5 mm diameter, multiple pinhole'
_diffrn_ambient_temperature        298
_diffrn_measurement_method         'rotation method'
_diffrn_measurement_details
; 180 frames, detector distance = 100 mm
  1 deg rotation, 15 min exposure time per frame
;

# aus jana und selbst
_diffrn_reflns_number                    3489           
_diffrn_reflns_theta_min                 3.79           
_diffrn_reflns_theta_max                 29.18          
_diffrn_reflns_theta_full                29.18
_diffrn_measured_fraction_theta_max      0.95
_diffrn_measured_fraction_theta_full     0.95
_diffrn_reflns_av_R_equivalents          0.0294         
_diffrn_reflns_av_sigmaI/netI            0.0046         
_diffrn_reflns_limit_h_min               -7             
_diffrn_reflns_limit_h_max               7              
_diffrn_reflns_limit_k_min               -35            
_diffrn_reflns_limit_k_max               35             
_diffrn_reflns_limit_l_min               -7             
_diffrn_reflns_limit_l_max               7              
_diffrn_reflns_reduction_process         
;
 STOE X-AREA/INTEGRATE 1.39
 elliptical profiles, parameters A=15.2,B=2.7,EMS=0.016
;

_diffrn_standards_number                 ?              
_diffrn_standards_interval_count         ?              
_diffrn_standards_interval_time          ?              
_diffrn_standards_decay_%                ?


# aus jana
_reflns_number_total                     571            
_reflns_number_gt                        543            
_reflns_threshold_expression             'I>3\s(I)'     

# aus cfx
_reflns_d_resolution_high         0.728
_reflns_d_resolution_low          5.491

# Jana: Refinement details
_refine_ls_structure_factor_coef         F              
_refine_ls_R_factor_gt                   0.0231         
_refine_ls_wR_factor_gt                  0.0330         
_refine_ls_R_factor_all                  0.0253         
_refine_ls_wR_factor_ref                 0.0336         
_refine_ls_goodness_of_fit_ref           2.61           
_refine_ls_goodness_of_fit_gt            2.63           
_refine_ls_restrained_S_gt               ?
_refine_ls_restrained_S_all              ?
_refine_ls_number_reflns                 571            
_refine_ls_number_parameters             54             
_refine_ls_number_restraints             ?
_refine_ls_number_constraints            ?
_refine_ls_weighting_scheme              sigma          
_refine_ls_weighting_details             'w=1/(\s^2^(F)+0.0001F^2^)'
_refine_ls_hydrogen_treatment            ?
_refine_ls_shift/su_max                  0.0002         
_refine_ls_shift/su_mean                 0.0000         
_refine_diff_density_max                 0.48           
_refine_diff_density_min                 -0.39          
_refine_ls_extinction_method             'none'
_refine_ls_extinction_coef               ?

loop_
 _atom_type_symbol                                           
 _atom_type_scat_dispersion_real                             
 _atom_type_scat_dispersion_imag                             
 _atom_type_scat_source                                      
 _atom_type_scat_Cromer_Mann_a1                              
 _atom_type_scat_Cromer_Mann_b1                              
 _atom_type_scat_Cromer_Mann_a2                              
 _atom_type_scat_Cromer_Mann_b2                              
 _atom_type_scat_Cromer_Mann_a3                              
 _atom_type_scat_Cromer_Mann_b3                              
 _atom_type_scat_Cromer_Mann_a4                              
 _atom_type_scat_Cromer_Mann_b4                              
 _atom_type_scat_Cromer_Mann_c                               
 Ca   0.226   0.306
 'International Tables Vol C Tables  4.2.6.8 and 6.1.1.4'
8.6266 10.4421 7.3873 0.6599 1.5899 85.748398 1.0211 178.436996 1.3751          
 Fe   0.346   0.844
 'International Tables Vol C Tables  4.2.6.8 and 6.1.1.4'
11.7695 4.7611 7.3573 0.3072 3.5222 15.3535 2.3045 76.880501 1.0369             
 Mn   0.337   0.728
 'International Tables Vol C Tables  4.2.6.8 and 6.1.1.4'
11.2819 5.3409 7.3573 0.3432 3.0193 17.867399 2.2441 83.754303 1.0896           
 Ti   0.278   0.446
 'International Tables Vol C Tables  4.2.6.8 and 6.1.1.4'
9.7595 7.8508 7.3558 0.5 1.6991 35.633801 1.9021 116.105003 1.2807              
 O    0.011   0.006
 'International Tables Vol C Tables  4.2.6.8 and 6.1.1.4'
3.0485 13.2771 2.2868 5.7011 1.5463 0.3239 0.867 32.908901 0.2508               


#=======================================================================

# 9. ATOMIC COORDINATES AND DISPLACEMENT PARAMETERS

loop_
 _atom_site_label                                            
 _atom_site_type_symbol                                      
 _atom_site_fract_x                                          
 _atom_site_fract_y                                          
 _atom_site_fract_z                                          
 _atom_site_adp_type                                         
 _atom_site_U_iso_or_equiv                                   
 _atom_site_symmetry_multiplicity                            
 _atom_site_occupancy                                        
 _atom_site_calc_flag                                        
 _atom_site_refinement_flags                                 
 _atom_site_disorder_assembly                                
 _atom_site_disorder_group                                   
  Fe1 Fe 0.75 0.142345(16) 0.24550(6) Uani 0.01173(16) 8 0.749(14) d . . .
  Ti1 Ti 0.75 0.142345 0.245497 Uani 0.01173(16) 8 0.251(14) d . . .
  Fe2 Fe 0.69589(11) 0 0.18271(13) Uani 0.0131(2) 8 0.5 d . . .
  Ca1 Ca 0.25 0.20345(3) 0.23793(10) Uani 0.01771(19) 8 1 d . . .
  Ca2 Ca 0.25 0.07962(2) 0.27533(11) Uani 0.01629(18) 8 1 d . . .
  O1 O 0 0.13093(8) 0 Uani 0.0164(5) 8 1 d . . .
  O2 O 0 0.14546(8) 0.5 Uani 0.0159(5) 8 1 d . . .
  O3 O 0.75 0.06194(9) 0.3119(4) Uani 0.0221(6) 8 1 d . . .
  O4 O 0.75 0.21301(9) 0.1973(4) Uani 0.0202(6) 8 1 d . . .
  O5 O 0.3409(7) 0 0.1349(7) Uani 0.0150(10) 8 0.5 d . . .

loop_
 _atom_site_aniso_label                                      
 _atom_site_aniso_type_symbol                                
 _atom_site_aniso_U_11                                       
 _atom_site_aniso_U_22                                       
 _atom_site_aniso_U_33                                       
 _atom_site_aniso_U_12                                       
 _atom_site_aniso_U_13                                       
 _atom_site_aniso_U_23                                       
 Fe1 Fe 0.0092(3) 0.0159(3) 0.0101(3) -0 -0 -0.00040(13)
 Ti1 Ti 0.0092(3) 0.0159(3) 0.0101(3) -0 -0 -0.00040(13)
 Fe2 Fe 0.0120(5) 0.0137(4) 0.0136(3) 0 -0.0003(2) -0
 Ca1 Ca 0.0200(3) 0.0148(4) 0.0183(3) -0 -0 0.00092(18)
 Ca2 Ca 0.0202(3) 0.0145(4) 0.0142(3) -0 0 -0.00007(18)
 O1 O 0.0139(8) 0.0219(11) 0.0135(8) 0 0.0034(7) -0
 O2 O 0.0129(8) 0.0211(11) 0.0135(8) 0 -0.0029(7) 0
 O3 O 0.0326(11) 0.0173(11) 0.0165(9) -0 -0 -0.0028(7)
 O4 O 0.0238(10) 0.0174(11) 0.0195(10) -0 0 -0.0013(8)
 O5 O 0.0134(13) 0.017(2) 0.0148(15) 0 -0.0010(12) -0

#=======================================================================

# 10. MOLECULAR GEOMETRY

loop_
 _geom_bond_atom_site_label_1                                
 _geom_bond_atom_site_label_2                                
 _geom_bond_site_symmetry_1                                  
 _geom_bond_site_symmetry_2                                  
 _geom_bond_distance                                         
 _geom_bond_publ_flag                                        
Fe1 O1 . 1_655 1.9235(4) yes
Fe1 O1 . 2_555 1.9235(4) yes
Fe1 O2 . 1_655 1.9364(3) yes
Fe1 O2 . 2_555 1.9364(3) yes
Fe1 O3 . . 2.175(3) yes
Fe1 O4 . . 1.903(3) yes
Fe2 Fe2 . 5_655 2.9020(9) yes
Fe2 Fe2 . 2_655 0.5791(8) yes
Fe2 O3 . . 1.821(2) yes
Fe2 O3 . 3_555 1.821(2) yes
Fe2 O5 . . 1.918(4) yes
Fe2 O5 . 5_655 1.755(4) yes
Fe2 O5 . 2_555 2.884(4) yes
Fe2 O5 . 2_655 2.493(4) yes
Fe2 O5 . 6_555 1.909(4) yes
Ca1 O1 . . 2.6901(17) yes
Ca1 O1 . 2_555 2.6901(17) yes
Ca1 O2 . . 2.5004(14) yes
Ca1 O2 . 2_555 2.5004(14) yes
Ca1 O4 . 1_455 2.6969(3) yes
Ca1 O4 . . 2.6969(3) yes
Ca1 O4 . 13_655 2.256(3) yes
Ca1 O4 . 7_655 2.404(2) yes
Ca2 O1 . . 2.4388(13) yes
Ca2 O1 . 2_555 2.4388(13) yes
Ca2 O2 . . 2.5288(16) yes
Ca2 O2 . 2_555 2.5288(16) yes
Ca2 O3 . 1_455 2.7242(5) yes
Ca2 O3 . . 2.7242(5) yes
Ca2 O3 . 7_656 2.315(2) yes
Ca2 O5 . . 2.3108(16) yes
Ca2 O5 . 2_555 2.3108(16) yes
O1 O1 . 2_455 2.6755 yes
O1 O1 . 2_555 2.6755 yes
O1 O2 . 1_554 2.7729(4) yes
O1 O2 . . 2.7729(4) yes
O1 O3 . 1_455 2.848(3) yes
O1 O3 . 7_655 2.848(3) yes
O1 O4 . 1_455 2.785(3) yes
O1 O4 . 7_655 2.785(3) yes
O2 O2 . 2_455 2.6755 yes
O2 O2 . 2_555 2.6755 yes
O2 O3 . 1_455 2.796(3) yes
O2 O3 . 7_656 2.796(3) yes
O2 O4 . 1_455 2.793(3) yes
O2 O4 . 7_656 2.793(3) yes
O3 O5 . . 2.910(3) yes
O3 O5 . 5_655 2.998(4) yes
O3 O5 . 2_655 2.910(3) yes
O3 O5 . 6_555 2.998(4) yes
O5 O5 . 5_655 2.257(5) yes
O5 O5 . 2_555 0.973(5) yes


loop_
 _geom_angle_atom_site_label_1                               
 _geom_angle_atom_site_label_2                               
 _geom_angle_atom_site_label_3                               
 _geom_angle_site_symmetry_1                                 
 _geom_angle_site_symmetry_2                                 
 _geom_angle_site_symmetry_3                                 
 _geom_angle                                                 
 _geom_angle_publ_flag                                       
O1 Fe1 O1 1_655 . 2_555 88.13(2) yes
O1 Fe1 O2 1_655 . 1_655 91.844(10) yes
O1 Fe1 O2 1_655 . 2_555 173.28(9) yes
O1 Fe1 O3 1_655 . . 87.79(8) yes
O1 Fe1 O4 1_655 . . 93.39(8) yes
O1 Fe1 O1 2_555 . 1_655 88.13(2) yes
O1 Fe1 O2 2_555 . 1_655 173.28(9) yes
O1 Fe1 O2 2_555 . 2_555 91.844(10) yes
O1 Fe1 O3 2_555 . . 87.79(8) yes
O1 Fe1 O4 2_555 . . 93.39(8) yes
O2 Fe1 O2 1_655 . 2_555 87.393(14) yes
O2 Fe1 O3 1_655 . . 85.49(8) yes
O2 Fe1 O4 1_655 . . 93.32(8) yes
O2 Fe1 O2 2_555 . 1_655 87.393(14) yes
O2 Fe1 O3 2_555 . . 85.49(8) yes
O2 Fe1 O4 2_555 . . 93.32(8) yes
O3 Fe1 O4 . . . 178.34(9) yes
Fe2 Fe2 Fe2 5_655 . 2_655 136.25(11) yes
Fe2 Fe2 O3 5_655 . . 112.60(5) yes
Fe2 Fe2 O3 5_655 . 3_555 112.60(5) yes
Fe2 Fe2 O5 5_655 . . 35.88(11) yes
Fe2 Fe2 O5 5_655 . 5_655 39.82(12) yes
Fe2 Fe2 O5 5_655 . 2_555 38.53(7) yes
Fe2 Fe2 O5 5_655 . 2_655 130.21(9) yes
Fe2 Fe2 O5 5_655 . 6_555 70.23(11) yes
Fe2 Fe2 Fe2 2_655 . 5_655 136.25(11) yes
Fe2 Fe2 O3 2_655 . . 80.85(4) yes
Fe2 Fe2 O3 2_655 . 3_555 80.85(4) yes
Fe2 Fe2 O5 2_655 . . 172.13(16) yes
Fe2 Fe2 O5 2_655 . 5_655 96.44(16) yes
Fe2 Fe2 O5 2_655 . 2_555 174.78(13) yes
Fe2 Fe2 O5 2_655 . 2_655 6.04(12) yes
Fe2 Fe2 O5 2_655 . 6_555 66.02(14) yes
O3 Fe2 O3 . . 3_555 130.22(10) yes
O3 Fe2 O5 . . . 102.17(5) yes
O3 Fe2 O5 . . 5_655 113.89(7) yes
O3 Fe2 O5 . . 2_555 101.18(4) yes
O3 Fe2 O5 . . 2_655 83.27(4) yes
O3 Fe2 O5 . . 6_555 106.94(7) yes
O3 Fe2 O3 3_555 . . 130.22(10) yes
O3 Fe2 O5 3_555 . . 102.17(5) yes
O3 Fe2 O5 3_555 . 5_655 113.89(7) yes
O3 Fe2 O5 3_555 . 2_555 101.18(4) yes
O3 Fe2 O5 3_555 . 2_655 83.27(4) yes
O3 Fe2 O5 3_555 . 6_555 106.94(7) yes
O5 Fe2 O5 . . 5_655 75.70(16) yes
O5 Fe2 O5 . . 2_555 2.65(13) yes
O5 Fe2 O5 . . 2_655 166.09(14) yes
O5 Fe2 O5 . . 6_555 106.11(16) yes
O5 Fe2 O5 5_655 . . 75.70(16) yes
O5 Fe2 O5 5_655 . 2_555 78.34(14) yes
O5 Fe2 O5 5_655 . 2_655 90.39(15) yes
O5 Fe2 O5 5_655 . 6_555 30.42(16) yes
O5 Fe2 O5 2_555 . . 2.65(13) yes
O5 Fe2 O5 2_555 . 5_655 78.34(14) yes
O5 Fe2 O5 2_555 . 2_655 168.73(12) yes
O5 Fe2 O5 2_555 . 6_555 108.76(13) yes
O5 Fe2 O5 2_655 . . 166.09(14) yes
O5 Fe2 O5 2_655 . 5_655 90.39(15) yes
O5 Fe2 O5 2_655 . 2_555 168.73(12) yes
O5 Fe2 O5 2_655 . 6_555 59.98(14) yes
O5 Fe2 O5 6_555 . . 106.11(16) yes
O5 Fe2 O5 6_555 . 5_655 30.42(16) yes
O5 Fe2 O5 6_555 . 2_555 108.76(13) yes
O5 Fe2 O5 6_555 . 2_655 59.98(14) yes
O1 Ca1 O1 . . 2_555 59.64(3) yes
O1 Ca1 O2 . . . 64.46(3) yes
O1 Ca1 O2 . . 2_555 95.80(6) yes
O1 Ca1 O4 . . 1_455 62.25(6) yes
O1 Ca1 O4 . . . 121.41(6) yes
O1 Ca1 O4 . . 13_655 141.86(5) yes
O1 Ca1 O4 . . 7_655 66.01(5) yes
O1 Ca1 O1 2_555 . . 59.64(3) yes
O1 Ca1 O2 2_555 . . 95.80(6) yes
O1 Ca1 O2 2_555 . 2_555 64.46(3) yes
O1 Ca1 O4 2_555 . 1_455 121.41(6) yes
O1 Ca1 O4 2_555 . . 62.25(6) yes
O1 Ca1 O4 2_555 . 13_655 141.86(5) yes
O1 Ca1 O4 2_555 . 7_655 66.01(5) yes
O2 Ca1 O2 . . 2_555 64.69(3) yes
O2 Ca1 O4 . . 1_455 64.87(5) yes
O2 Ca1 O4 . . . 129.56(6) yes
O2 Ca1 O4 . . 13_655 121.33(6) yes
O2 Ca1 O4 . . 7_655 129.64(5) yes
O2 Ca1 O2 2_555 . . 64.69(3) yes
O2 Ca1 O4 2_555 . 1_455 129.56(6) yes
O2 Ca1 O4 2_555 . . 64.87(5) yes
O2 Ca1 O4 2_555 . 13_655 121.33(6) yes
O2 Ca1 O4 2_555 . 7_655 129.64(5) yes
O4 Ca1 O4 1_455 . . 165.56(8) yes
O4 Ca1 O4 1_455 . 13_655 85.39(5) yes
O4 Ca1 O4 1_455 . 7_655 84.70(5) yes
O4 Ca1 O4 . . 1_455 165.56(8) yes
O4 Ca1 O4 . . 13_655 85.39(5) yes
O4 Ca1 O4 . . 7_655 84.70(5) yes
O4 Ca1 O4 13_655 . 1_455 85.39(5) yes
O4 Ca1 O4 13_655 . . 85.39(5) yes
O4 Ca1 O4 13_655 . 7_655 92.98(8) yes
O4 Ca1 O4 7_655 . 1_455 84.70(5) yes
O4 Ca1 O4 7_655 . . 84.70(5) yes
O4 Ca1 O4 7_655 . 13_655 92.98(8) yes
O1 Ca2 O1 . . 2_555 66.53(3) yes
O1 Ca2 O2 . . . 67.83(3) yes
O1 Ca2 O2 . . 2_555 101.72(6) yes
O1 Ca2 O3 . . 1_455 66.68(5) yes
O1 Ca2 O3 . . . 132.97(5) yes
O1 Ca2 O3 . . 7_656 136.16(4) yes
O1 Ca2 O5 . . . 115.10(10) yes
O1 Ca2 O5 . . 2_555 101.14(10) yes
O1 Ca2 O1 2_555 . . 66.53(3) yes
O1 Ca2 O2 2_555 . . 101.72(6) yes
O1 Ca2 O2 2_555 . 2_555 67.83(3) yes
O1 Ca2 O3 2_555 . 1_455 132.97(5) yes
O1 Ca2 O3 2_555 . . 66.68(5) yes
O1 Ca2 O3 2_555 . 7_656 136.16(4) yes
O1 Ca2 O5 2_555 . . 101.14(10) yes
O1 Ca2 O5 2_555 . 2_555 115.10(10) yes
O2 Ca2 O2 . . 2_555 63.88(3) yes
O2 Ca2 O3 . . 1_455 64.19(6) yes
O2 Ca2 O3 . . . 127.14(5) yes
O2 Ca2 O3 . . 7_656 70.35(6) yes
O2 Ca2 O5 . . . 155.80(9) yes
O2 Ca2 O5 . . 2_555 133.59(9) yes
O2 Ca2 O2 2_555 . . 63.88(3) yes
O2 Ca2 O3 2_555 . 1_455 127.14(5) yes
O2 Ca2 O3 2_555 . . 64.19(6) yes
O2 Ca2 O3 2_555 . 7_656 70.35(6) yes
O2 Ca2 O5 2_555 . . 133.59(9) yes
O2 Ca2 O5 2_555 . 2_555 155.80(9) yes
O3 Ca2 O3 1_455 . . 158.31(7) yes
O3 Ca2 O3 1_455 . 7_656 83.83(5) yes
O3 Ca2 O5 1_455 . . 94.14(10) yes
O3 Ca2 O5 1_455 . 2_555 70.05(10) yes
O3 Ca2 O3 . . 1_455 158.31(7) yes
O3 Ca2 O3 . . 7_656 83.83(5) yes
O3 Ca2 O5 . . . 70.05(10) yes
O3 Ca2 O5 . . 2_555 94.14(10) yes
O3 Ca2 O3 7_656 . 1_455 83.83(5) yes
O3 Ca2 O3 7_656 . . 83.83(5) yes
O3 Ca2 O5 7_656 . . 98.02(11) yes
O3 Ca2 O5 7_656 . 2_555 98.02(11) yes
O5 Ca2 O5 . . 2_555 24.30(12) yes
O5 Ca2 O5 2_555 . . 24.30(12) yes
Fe1 O1 Fe1 1_455 . 7_655 161.79(13) yes
Fe1 O1 Ca1 1_455 . . 83.78(5) yes
Fe1 O1 Ca1 1_455 . 7_555 83.15(5) yes
Fe1 O1 Ca2 1_455 . . 92.05(3) yes
Fe1 O1 Ca2 1_455 . 7_555 98.15(3) yes
Fe1 O1 O1 1_455 . 2_455 45.933(13) yes
Fe1 O1 O1 1_455 . 2_555 134.07(2) yes
Fe1 O1 O2 1_455 . 1_554 132.21(4) yes
Fe1 O1 O2 1_455 . . 44.264(10) yes
Fe1 O1 O3 1_455 . 1_455 49.75(5) yes
Fe1 O1 O3 1_455 . 7_655 148.27(11) yes
Fe1 O1 O4 1_455 . 1_455 43.02(6) yes
Fe1 O1 O4 1_455 . 7_655 118.84(10) yes
Fe1 O1 Fe1 7_655 . 1_455 161.79(13) yes
Fe1 O1 Ca1 7_655 . . 83.15(5) yes
Fe1 O1 Ca1 7_655 . 7_555 83.78(5) yes
Fe1 O1 Ca2 7_655 . . 98.15(3) yes
Fe1 O1 Ca2 7_655 . 7_555 92.05(3) yes
Fe1 O1 O1 7_655 . 2_455 134.07(2) yes
Fe1 O1 O1 7_655 . 2_555 45.933(13) yes
Fe1 O1 O2 7_655 . 1_554 44.264(10) yes
Fe1 O1 O2 7_655 . . 132.21(4) yes
Fe1 O1 O3 7_655 . 1_455 148.27(11) yes
Fe1 O1 O3 7_655 . 7_655 49.75(5) yes
Fe1 O1 O4 7_655 . 1_455 118.84(10) yes
Fe1 O1 O4 7_655 . 7_655 43.02(6) yes
Ca1 O1 Ca1 . . 7_555 88.07(7) yes
Ca1 O1 Ca2 . . . 80.18(2) yes
Ca1 O1 Ca2 . . 7_555 167.75(8) yes
Ca1 O1 O1 . . 2_455 119.82(7) yes
Ca1 O1 O1 . . 2_555 60.18(4) yes
Ca1 O1 O2 . . 1_554 112.36(7) yes
Ca1 O1 O2 . . . 54.45(4) yes
Ca1 O1 O3 . . 1_455 113.95(4) yes
Ca1 O1 O3 . . 7_655 121.54(3) yes
Ca1 O1 O4 . . 1_455 58.99(5) yes
Ca1 O1 O4 . . 7_655 52.05(6) yes
Ca1 O1 Ca1 7_555 . . 88.07(7) yes
Ca1 O1 Ca2 7_555 . . 167.75(8) yes
Ca1 O1 Ca2 7_555 . 7_555 80.18(2) yes
Ca1 O1 O1 7_555 . 2_455 60.18(4) yes
Ca1 O1 O1 7_555 . 2_555 119.82(7) yes
Ca1 O1 O2 7_555 . 1_554 54.45(4) yes
Ca1 O1 O2 7_555 . . 112.36(7) yes
Ca1 O1 O3 7_555 . 1_455 121.54(3) yes
Ca1 O1 O3 7_555 . 7_655 113.95(4) yes
Ca1 O1 O4 7_555 . 1_455 52.05(6) yes
Ca1 O1 O4 7_555 . 7_655 58.99(5) yes
Ca2 O1 Ca2 . . 7_555 111.74(9) yes
Ca2 O1 O1 . . 2_455 123.27(6) yes
Ca2 O1 O1 . . 2_555 56.73(4) yes
Ca2 O1 O2 . . 1_554 133.81(6) yes
Ca2 O1 O2 . . . 57.63(4) yes
Ca2 O1 O3 . . 1_455 61.46(4) yes
Ca2 O1 O3 . . 7_655 75.68(6) yes
Ca2 O1 O4 . . 1_455 117.60(5) yes
Ca2 O1 O4 . . 7_655 114.75(3) yes
Ca2 O1 Ca2 7_555 . . 111.74(9) yes
Ca2 O1 O1 7_555 . 2_455 56.73(4) yes
Ca2 O1 O1 7_555 . 2_555 123.27(6) yes
Ca2 O1 O2 7_555 . 1_554 57.63(4) yes
Ca2 O1 O2 7_555 . . 133.81(6) yes
Ca2 O1 O3 7_555 . 1_455 75.68(6) yes
Ca2 O1 O3 7_555 . 7_655 61.46(4) yes
Ca2 O1 O4 7_555 . 1_455 114.75(3) yes
Ca2 O1 O4 7_555 . 7_655 117.60(5) yes
O1 O1 O1 2_455 . 2_555 180 yes
O1 O1 O2 2_455 . 1_554 90 yes
O1 O1 O2 2_455 . . 90 yes
O1 O1 O3 2_455 . 1_455 61.98(5) yes
O1 O1 O3 2_455 . 7_655 118.02(6) yes
O1 O1 O4 2_455 . 1_455 61.29(5) yes
O1 O1 O4 2_455 . 7_655 118.71(8) yes
O1 O1 O1 2_555 . 2_455 180 yes
O1 O1 O2 2_555 . 1_554 90 yes
O1 O1 O2 2_555 . . 90 yes
O1 O1 O3 2_555 . 1_455 118.02(6) yes
O1 O1 O3 2_555 . 7_655 61.98(5) yes
O1 O1 O4 2_555 . 1_455 118.71(8) yes
O1 O1 O4 2_555 . 7_655 61.29(5) yes
O2 O1 O2 1_554 . . 163.93(11) yes
O2 O1 O3 1_554 . 1_455 133.31(7) yes
O2 O1 O3 1_554 . 7_655 59.65(6) yes
O2 O1 O4 1_554 . 1_455 105.98(8) yes
O2 O1 O4 1_554 . 7_655 60.33(6) yes
O2 O1 O2 . . 1_554 163.93(11) yes
O2 O1 O3 . . 1_455 59.65(6) yes
O2 O1 O3 . . 7_655 133.31(7) yes
O2 O1 O4 . . 1_455 60.33(6) yes
O2 O1 O4 . . 7_655 105.98(8) yes
O3 O1 O3 1_455 . 7_655 99.50(9) yes
O3 O1 O4 1_455 . 1_455 92.76(6) yes
O3 O1 O4 1_455 . 7_655 165.37(8) yes
O3 O1 O3 7_655 . 1_455 99.50(9) yes
O3 O1 O4 7_655 . 1_455 165.37(8) yes
O3 O1 O4 7_655 . 7_655 92.76(6) yes
O4 O1 O4 1_455 . 7_655 76.36(8) yes
O4 O1 O4 7_655 . 1_455 76.36(8) yes
Fe1 O2 Fe1 1_455 . 7_656 175.08(13) yes
Fe1 O2 Ca1 1_455 . . 88.90(4) yes
Fe1 O2 Ca1 1_455 . 7_556 94.15(4) yes
Fe1 O2 Ca2 1_455 . . 89.06(5) yes
Fe1 O2 Ca2 1_455 . 7_556 87.53(5) yes
Fe1 O2 O1 1_455 . . 43.892(10) yes
Fe1 O2 O1 1_455 . 1_556 135.13(3) yes
Fe1 O2 O2 1_455 . 2_455 46.304(7) yes
Fe1 O2 O2 1_455 . 2_555 133.696(9) yes
Fe1 O2 O3 1_455 . 1_455 50.85(6) yes
Fe1 O2 O3 1_455 . 7_656 124.26(10) yes
Fe1 O2 O4 1_455 . 1_455 42.87(5) yes
Fe1 O2 O4 1_455 . 7_656 142.02(11) yes
Fe1 O2 Fe1 7_656 . 1_455 175.08(13) yes
Fe1 O2 Ca1 7_656 . . 94.15(4) yes
Fe1 O2 Ca1 7_656 . 7_556 88.90(4) yes
Fe1 O2 Ca2 7_656 . . 87.53(5) yes
Fe1 O2 Ca2 7_656 . 7_556 89.06(5) yes
Fe1 O2 O1 7_656 . . 135.13(3) yes
Fe1 O2 O1 7_656 . 1_556 43.892(10) yes
Fe1 O2 O2 7_656 . 2_455 133.696(9) yes
Fe1 O2 O2 7_656 . 2_555 46.304(7) yes
Fe1 O2 O3 7_656 . 1_455 124.26(10) yes
Fe1 O2 O3 7_656 . 7_656 50.85(6) yes
Fe1 O2 O4 7_656 . 1_455 142.02(11) yes
Fe1 O2 O4 7_656 . 7_656 42.87(5) yes
Ca1 O2 Ca1 . . 7_556 103.59(8) yes
Ca1 O2 Ca2 . . . 82.275(19) yes
Ca1 O2 Ca2 . . 7_556 173.34(7) yes
Ca1 O2 O1 . . . 61.09(4) yes
Ca1 O2 O1 . . 1_556 131.02(6) yes
Ca1 O2 O2 . . 2_455 122.35(6) yes
Ca1 O2 O2 . . 2_555 57.65(4) yes
Ca1 O2 O3 . . 1_455 122.42(5) yes
Ca1 O2 O3 . . 7_656 116.70(3) yes
Ca1 O2 O4 . . 1_455 60.97(4) yes
Ca1 O2 O4 . . 7_656 71.78(6) yes
Ca1 O2 Ca1 7_556 . . 103.59(8) yes
Ca1 O2 Ca2 7_556 . . 173.34(7) yes
Ca1 O2 Ca2 7_556 . 7_556 82.275(19) yes
Ca1 O2 O1 7_556 . . 131.02(6) yes
Ca1 O2 O1 7_556 . 1_556 61.09(4) yes
Ca1 O2 O2 7_556 . 2_455 57.65(4) yes
Ca1 O2 O2 7_556 . 2_555 122.35(6) yes
Ca1 O2 O3 7_556 . 1_455 116.70(3) yes
Ca1 O2 O3 7_556 . 7_656 122.42(5) yes
Ca1 O2 O4 7_556 . 1_455 71.78(6) yes
Ca1 O2 O4 7_556 . 7_656 60.97(4) yes
Ca2 O2 Ca2 . . 7_556 92.05(7) yes
Ca2 O2 O1 . . . 54.54(4) yes
Ca2 O2 O1 . . 1_556 112.71(7) yes
Ca2 O2 O2 . . 2_455 121.94(7) yes
Ca2 O2 O2 . . 2_555 58.06(4) yes
Ca2 O2 O3 . . 1_455 61.30(5) yes
Ca2 O2 O3 . . 7_656 51.24(6) yes
Ca2 O2 O4 . . 1_455 114.26(5) yes
Ca2 O2 O4 . . 7_656 119.01(3) yes
Ca2 O2 Ca2 7_556 . . 92.05(7) yes
Ca2 O2 O1 7_556 . . 112.71(7) yes
Ca2 O2 O1 7_556 . 1_556 54.54(4) yes
Ca2 O2 O2 7_556 . 2_455 58.06(4) yes
Ca2 O2 O2 7_556 . 2_555 121.94(7) yes
Ca2 O2 O3 7_556 . 1_455 51.24(6) yes
Ca2 O2 O3 7_556 . 7_656 61.30(5) yes
Ca2 O2 O4 7_556 . 1_455 119.01(3) yes
Ca2 O2 O4 7_556 . 7_656 114.26(5) yes
O1 O2 O1 . . 1_556 163.93(11) yes
O1 O2 O2 . . 2_455 90 yes
O1 O2 O2 . . 2_555 90 yes
O1 O2 O3 . . 1_455 61.50(6) yes
O1 O2 O3 . . 7_656 104.74(8) yes
O1 O2 O4 . . 1_455 60.05(6) yes
O1 O2 O4 . . 7_656 132.81(7) yes
O1 O2 O1 1_556 . . 163.93(11) yes
O1 O2 O2 1_556 . 2_455 90 yes
O1 O2 O2 1_556 . 2_555 90 yes
O1 O2 O3 1_556 . 1_455 104.74(8) yes
O1 O2 O3 1_556 . 7_656 61.50(6) yes
O1 O2 O4 1_556 . 1_455 132.81(7) yes
O1 O2 O4 1_556 . 7_656 60.05(6) yes
O2 O2 O2 2_455 . 2_555 180 yes
O2 O2 O3 2_455 . 1_455 61.42(5) yes
O2 O2 O3 2_455 . 7_656 118.58(8) yes
O2 O2 O4 2_455 . 1_455 61.38(4) yes
O2 O2 O4 2_455 . 7_656 118.62(6) yes
O2 O2 O2 2_555 . 2_455 180 yes
O2 O2 O3 2_555 . 1_455 118.58(8) yes
O2 O2 O3 2_555 . 7_656 61.42(5) yes
O2 O2 O4 2_555 . 1_455 118.62(6) yes
O2 O2 O4 2_555 . 7_656 61.38(4) yes
O3 O2 O3 1_455 . 7_656 74.38(7) yes
O3 O2 O4 1_455 . 1_455 93.72(6) yes
O3 O2 O4 1_455 . 7_656 164.37(8) yes
O3 O2 O3 7_656 . 1_455 74.38(7) yes
O3 O2 O4 7_656 . 1_455 164.37(8) yes
O3 O2 O4 7_656 . 7_656 93.72(6) yes
O4 O2 O4 1_455 . 7_656 99.65(9) yes
O4 O2 O4 7_656 . 1_455 99.65(9) yes
Fe1 O3 Fe2 . . . 145.99(11) yes
Fe1 O3 Fe2 . . 2_655 145.99(11) yes
Fe1 O3 Ca2 . . . 79.45(5) yes
Fe1 O3 Ca2 . . 1_655 79.45(5) yes
Fe1 O3 Ca2 . . 7_656 87.90(8) yes
Fe1 O3 O1 . . 1_655 42.45(5) yes
Fe1 O3 O1 . . 2_555 42.45(5) yes
Fe1 O3 O2 . . 1_655 43.66(5) yes
Fe1 O3 O2 . . 2_555 43.66(5) yes
Fe1 O3 O5 . . . 120.24(7) yes
Fe1 O3 O5 . . 5_655 113.95(9) yes
Fe1 O3 O5 . . 2_655 120.24(7) yes
Fe1 O3 O5 . . 6_555 113.95(9) yes
Fe2 O3 Fe2 . . 2_655 18.30(3) yes
Fe2 O3 Ca2 . . . 88.40(4) yes
Fe2 O3 Ca2 . . 1_655 106.53(7) yes
Fe2 O3 Ca2 . . 7_656 124.49(12) yes
Fe2 O3 O1 . . 1_655 115.24(10) yes
Fe2 O3 O1 . . 2_555 106.08(8) yes
Fe2 O3 O2 . . 1_655 160.51(5) yes
Fe2 O3 O2 . . 2_555 142.23(3) yes
Fe2 O3 O5 . . . 40.11(6) yes
Fe2 O3 O5 . . 5_655 32.37(6) yes
Fe2 O3 O5 . . 2_655 58.30(7) yes
Fe2 O3 O5 . . 6_555 37.53(6) yes
Fe2 O3 Fe2 2_655 . . 18.30(3) yes
Fe2 O3 Ca2 2_655 . . 106.53(7) yes
Fe2 O3 Ca2 2_655 . 1_655 88.40(4) yes
Fe2 O3 Ca2 2_655 . 7_656 124.49(12) yes
Fe2 O3 O1 2_655 . 1_655 106.08(8) yes
Fe2 O3 O1 2_655 . 2_555 115.24(10) yes
Fe2 O3 O2 2_655 . 1_655 142.23(3) yes
Fe2 O3 O2 2_655 . 2_555 160.51(5) yes
Fe2 O3 O5 2_655 . . 58.30(7) yes
Fe2 O3 O5 2_655 . 5_655 37.53(6) yes
Fe2 O3 O5 2_655 . 2_655 40.11(6) yes
Fe2 O3 O5 2_655 . 6_555 32.37(6) yes
Ca2 O3 Ca2 . . 1_655 158.31(10) yes
Ca2 O3 Ca2 . . 7_656 92.12(5) yes
Ca2 O3 O1 . . 1_655 107.77(7) yes
Ca2 O3 O1 . . 2_555 51.86(3) yes
Ca2 O3 O2 . . 1_655 111.05(8) yes
Ca2 O3 O2 . . 2_555 54.51(3) yes
Ca2 O3 O5 . . . 48.29(5) yes
Ca2 O3 O5 . . 5_655 82.86(8) yes
Ca2 O3 O5 . . 2_655 144.35(10) yes
Ca2 O3 O5 . . 6_555 101.21(9) yes
Ca2 O3 Ca2 1_655 . . 158.31(10) yes
Ca2 O3 Ca2 1_655 . 7_656 92.12(5) yes
Ca2 O3 O1 1_655 . 1_655 51.86(3) yes
Ca2 O3 O1 1_655 . 2_555 107.77(7) yes
Ca2 O3 O2 1_655 . 1_655 54.51(3) yes
Ca2 O3 O2 1_655 . 2_555 111.05(8) yes
Ca2 O3 O5 1_655 . . 144.35(10) yes
Ca2 O3 O5 1_655 . 5_655 101.21(9) yes
Ca2 O3 O5 1_655 . 2_655 48.29(5) yes
Ca2 O3 O5 1_655 . 6_555 82.86(8) yes
Ca2 O3 Ca2 7_656 . . 92.12(5) yes
Ca2 O3 Ca2 7_656 . 1_655 92.12(5) yes
Ca2 O3 O1 7_656 . 1_655 117.21(9) yes
Ca2 O3 O1 7_656 . 2_555 117.21(9) yes
Ca2 O3 O2 7_656 . 1_655 58.40(5) yes
Ca2 O3 O2 7_656 . 2_555 58.40(5) yes
Ca2 O3 O5 7_656 . . 116.28(9) yes
Ca2 O3 O5 7_656 . 5_655 156.01(11) yes
Ca2 O3 O5 7_656 . 2_655 116.28(9) yes
Ca2 O3 O5 7_656 . 6_555 156.01(11) yes
O1 O3 O1 1_655 . 2_555 56.04(5) yes
O1 O3 O2 1_655 . 1_655 58.85(5) yes
O1 O3 O2 1_655 . 2_555 86.11(8) yes
O1 O3 O5 1_655 . . 121.29(10) yes
O1 O3 O5 1_655 . 5_655 86.55(8) yes
O1 O3 O5 1_655 . 2_655 79.19(6) yes
O1 O3 O5 1_655 . 6_555 77.73(7) yes
O1 O3 O1 2_555 . 1_655 56.04(5) yes
O1 O3 O2 2_555 . 1_655 86.11(8) yes
O1 O3 O2 2_555 . 2_555 58.85(5) yes
O1 O3 O5 2_555 . . 79.19(6) yes
O1 O3 O5 2_555 . 5_655 77.73(7) yes
O1 O3 O5 2_555 . 2_655 121.29(10) yes
O1 O3 O5 2_555 . 6_555 86.55(8) yes
O2 O3 O2 1_655 . 2_555 57.17(5) yes
O2 O3 O5 1_655 . . 159.33(8) yes
O2 O3 O5 1_655 . 5_655 144.98(9) yes
O2 O3 O5 1_655 . 2_655 102.46(6) yes
O2 O3 O5 1_655 . 6_555 131.59(7) yes
O2 O3 O2 2_555 . 1_655 57.17(5) yes
O2 O3 O5 2_555 . . 102.46(6) yes
O2 O3 O5 2_555 . 5_655 131.59(7) yes
O2 O3 O5 2_555 . 2_655 159.33(8) yes
O2 O3 O5 2_555 . 6_555 144.98(9) yes
O5 O3 O5 . . 5_655 44.90(10) yes
O5 O3 O5 . . 2_655 97.60(10) yes
O5 O3 O5 . . 6_555 62.34(10) yes
O5 O3 O5 5_655 . . 44.90(10) yes
O5 O3 O5 5_655 . 2_655 62.34(10) yes
O5 O3 O5 5_655 . 6_555 18.67(10) yes
O5 O3 O5 2_655 . . 97.60(10) yes
O5 O3 O5 2_655 . 5_655 62.34(10) yes
O5 O3 O5 2_655 . 6_555 44.90(10) yes
O5 O3 O5 6_555 . . 62.34(10) yes
O5 O3 O5 6_555 . 5_655 18.67(10) yes
O5 O3 O5 6_555 . 2_655 44.90(10) yes
Fe1 O4 Ca1 . . . 83.96(5) yes
Fe1 O4 Ca1 . . 1_655 83.96(5) yes
Fe1 O4 Ca1 . . 13_655 162.93(13) yes
Fe1 O4 Ca1 . . 7_655 91.90(9) yes
Fe1 O4 O1 . . 1_655 43.59(5) yes
Fe1 O4 O1 . . 2_555 43.59(5) yes
Fe1 O4 O2 . . 1_655 43.81(5) yes
Fe1 O4 O2 . . 2_555 43.81(5) yes
Ca1 O4 Ca1 . . 1_655 165.56(10) yes
Ca1 O4 Ca1 . . 13_655 94.61(5) yes
Ca1 O4 Ca1 . . 7_655 94.14(5) yes
Ca1 O4 O1 . . 1_655 115.75(8) yes
Ca1 O4 O1 . . 2_555 58.75(4) yes
Ca1 O4 O2 . . 1_655 111.40(8) yes
Ca1 O4 O2 . . 2_555 54.16(3) yes
Ca1 O4 Ca1 1_655 . . 165.56(10) yes
Ca1 O4 Ca1 1_655 . 13_655 94.61(5) yes
Ca1 O4 Ca1 1_655 . 7_655 94.14(5) yes
Ca1 O4 O1 1_655 . 1_655 58.75(4) yes
Ca1 O4 O1 1_655 . 2_555 115.75(8) yes
Ca1 O4 O2 1_655 . 1_655 54.16(3) yes
Ca1 O4 O2 1_655 . 2_555 111.40(8) yes
Ca1 O4 Ca1 13_655 . . 94.61(5) yes
Ca1 O4 Ca1 13_655 . 1_655 94.61(5) yes
Ca1 O4 Ca1 13_655 . 7_655 105.17(9) yes
Ca1 O4 O1 13_655 . 1_655 146.89(6) yes
Ca1 O4 O1 13_655 . 2_555 146.89(6) yes
Ca1 O4 O2 13_655 . 1_655 122.90(9) yes
Ca1 O4 O2 13_655 . 2_555 122.90(9) yes
Ca1 O4 Ca1 7_655 . . 94.14(5) yes
Ca1 O4 Ca1 7_655 . 1_655 94.14(5) yes
Ca1 O4 Ca1 7_655 . 13_655 105.17(9) yes
Ca1 O4 O1 7_655 . 1_655 61.95(5) yes
Ca1 O4 O1 7_655 . 2_555 61.95(5) yes
Ca1 O4 O2 7_655 . 1_655 121.56(8) yes
Ca1 O4 O2 7_655 . 2_555 121.56(8) yes
O1 O4 O1 1_655 . 2_555 57.42(5) yes
O1 O4 O2 1_655 . 1_655 59.63(5) yes
O1 O4 O2 1_655 . 2_555 87.40(8) yes
O1 O4 O1 2_555 . 1_655 57.42(5) yes
O1 O4 O2 2_555 . 1_655 87.40(8) yes
O1 O4 O2 2_555 . 2_555 59.63(5) yes
O2 O4 O2 1_655 . 2_555 57.25(5) yes
O2 O4 O2 2_555 . 1_655 57.25(5) yes
Fe2 O5 Fe2 . . 5_655 104.30(18) yes
Fe2 O5 Fe2 . . 2_555 166.91(18) yes
Fe2 O5 Fe2 . . 2_655 1.82(4) yes
Fe2 O5 Fe2 . . 6_455 121.85(19) yes
Fe2 O5 Ca2 . . . 99.37(10) yes
Fe2 O5 Ca2 . . 3_555 99.37(10) yes
Fe2 O5 O3 . . . 37.72(6) yes
Fe2 O5 O3 . . 5_655 105.83(13) yes
Fe2 O5 O3 . . 3_555 37.72(6) yes
Fe2 O5 O3 . . 7_655 105.83(13) yes
Fe2 O5 O5 . . 5_655 48.89(13) yes
Fe2 O5 O5 . . 2_555 172.1(4) yes
Fe2 O5 Fe2 5_655 . . 104.30(18) yes
Fe2 O5 Fe2 5_655 . 2_555 88.79(14) yes
Fe2 O5 Fe2 5_655 . 2_655 102.48(16) yes
Fe2 O5 Fe2 5_655 . 6_455 17.54(4) yes
Fe2 O5 Ca2 5_655 . . 107.94(10) yes
Fe2 O5 Ca2 5_655 . 3_555 107.94(10) yes
Fe2 O5 O3 5_655 . . 114.60(14) yes
Fe2 O5 O3 5_655 . 5_655 33.74(6) yes
Fe2 O5 O3 5_655 . 3_555 114.60(14) yes
Fe2 O5 O3 5_655 . 7_655 33.74(6) yes
Fe2 O5 O5 5_655 . 5_655 55.41(14) yes
Fe2 O5 O5 5_655 . 2_555 83.6(3) yes
Fe2 O5 Fe2 2_555 . . 166.91(18) yes
Fe2 O5 Fe2 2_555 . 5_655 88.79(14) yes
Fe2 O5 Fe2 2_555 . 2_655 168.73(16) yes
Fe2 O5 Fe2 2_555 . 6_455 71.24(11) yes
Fe2 O5 Ca2 2_555 . . 76.12(9) yes
Fe2 O5 Ca2 2_555 . 3_555 76.12(9) yes
Fe2 O5 O3 2_555 . . 135.96(9) yes
Fe2 O5 O3 2_555 . 5_655 85.01(9) yes
Fe2 O5 O3 2_555 . 3_555 135.96(9) yes
Fe2 O5 O3 2_555 . 7_655 85.01(9) yes
Fe2 O5 O5 2_555 . 5_655 144.19(18) yes
Fe2 O5 O5 2_555 . 2_555 5.2(3) yes
Fe2 O5 Fe2 2_655 . . 1.82(4) yes
Fe2 O5 Fe2 2_655 . 5_655 102.48(16) yes
Fe2 O5 Fe2 2_655 . 2_555 168.73(16) yes
Fe2 O5 Fe2 2_655 . 6_455 120.02(17) yes
Fe2 O5 Ca2 2_655 . . 100.03(9) yes
Fe2 O5 Ca2 2_655 . 3_555 100.03(9) yes
Fe2 O5 O3 2_655 . . 38.43(6) yes
Fe2 O5 O3 2_655 . 5_655 104.33(11) yes
Fe2 O5 O3 2_655 . 3_555 38.43(6) yes
Fe2 O5 O3 2_655 . 7_655 104.33(11) yes
Fe2 O5 O5 2_655 . 5_655 47.07(12) yes
Fe2 O5 O5 2_655 . 2_555 174.0(4) yes
Fe2 O5 Fe2 6_455 . . 121.85(19) yes
Fe2 O5 Fe2 6_455 . 5_655 17.54(4) yes
Fe2 O5 Fe2 6_455 . 2_555 71.24(11) yes
Fe2 O5 Fe2 6_455 . 2_655 120.02(17) yes
Fe2 O5 Ca2 6_455 . . 102.67(10) yes
Fe2 O5 Ca2 6_455 . 3_555 102.67(10) yes
Fe2 O5 O3 6_455 . . 127.66(13) yes
Fe2 O5 O3 6_455 . 5_655 35.53(6) yes
Fe2 O5 O3 6_455 . 3_555 127.66(13) yes
Fe2 O5 O3 6_455 . 7_655 35.53(6) yes
Fe2 O5 O5 6_455 . 5_655 72.95(15) yes
Fe2 O5 O5 6_455 . 2_555 66.0(3) yes
Ca2 O5 Ca2 . . 3_555 133.53(17) yes
Ca2 O5 O3 . . . 61.65(6) yes
Ca2 O5 O3 . . 5_655 138.19(14) yes
Ca2 O5 O3 . . 3_555 124.65(14) yes
Ca2 O5 O3 . . 7_655 74.49(7) yes
Ca2 O5 O5 . . 5_655 112.20(9) yes
Ca2 O5 O5 . . 2_555 77.85(13) yes
Ca2 O5 Ca2 3_555 . . 133.53(17) yes
Ca2 O5 O3 3_555 . . 124.65(14) yes
Ca2 O5 O3 3_555 . 5_655 74.49(7) yes
Ca2 O5 O3 3_555 . 3_555 61.65(6) yes
Ca2 O5 O3 3_555 . 7_655 138.19(14) yes
Ca2 O5 O5 3_555 . 5_655 112.20(9) yes
Ca2 O5 O5 3_555 . 2_555 77.85(13) yes
O3 O5 O3 . . 5_655 135.10(14) yes
O3 O5 O3 . . 3_555 69.18(10) yes
O3 O5 O3 . . 7_655 94.74(8) yes
O3 O5 O5 . . 5_655 69.62(12) yes
O3 O5 O5 . . 2_555 138.80(19) yes
O3 O5 O3 5_655 . . 135.10(14) yes
O3 O5 O3 5_655 . 3_555 94.74(8) yes
O3 O5 O3 5_655 . 7_655 66.88(10) yes
O3 O5 O5 5_655 . 5_655 65.48(11) yes
O3 O5 O5 5_655 . 2_555 80.7(3) yes
O3 O5 O3 3_555 . . 69.18(10) yes
O3 O5 O3 3_555 . 5_655 94.74(8) yes
O3 O5 O3 3_555 . 7_655 135.10(14) yes
O3 O5 O5 3_555 . 5_655 69.62(12) yes
O3 O5 O5 3_555 . 2_555 138.80(19) yes
O3 O5 O3 7_655 . . 94.74(8) yes
O3 O5 O3 7_655 . 5_655 66.88(10) yes
O3 O5 O3 7_655 . 3_555 135.10(14) yes
O3 O5 O5 7_655 . 5_655 65.48(11) yes
O3 O5 O5 7_655 . 2_555 80.7(3) yes
O5 O5 O5 5_655 . 2_555 139.0(4) yes
O5 O5 O5 2_555 . 5_655 139.0(4) yes

#=======================================================================

# 11. STRUCTURE-FACTOR LIST

loop_
 _refln_index_h                                              
 _refln_index_k                                              
 _refln_index_l                                              
 _refln_F_meas                                               
 _refln_F_calc                                               
 _refln_F_sigma                                              
 _refln_observed_status                                      
   6   0   0       57.01       57.45     0.57 o
   2   2   0        6.06        5.79     0.39 o
   4   2   0       24.41       25.05     0.25 o
   6   2   0       21.93       22.29     0.23 o
   2   4   0       21.17       18.25     0.26 o
   4   4   0       57.63       58.62     0.58 o
   6   4   0       26.34       25.92     0.27 o
   2   6   0        3.30        2.04     0.73 <
   4   6   0        8.15        7.96     0.18 o
   6   6   0       14.09       14.33     0.17 o
   2   8   0       43.39       40.99     0.44 o
   4   8   0        5.53        5.49     0.25 o
   6   8   0       27.30       27.48     0.28 o
   2  10   0       52.68       53.21     0.54 o
   4  10   0       12.72       13.05     0.17 o
   6  10   0        6.09        5.62     0.21 o
   2  12   0       12.36       12.88     0.19 o
   4  12   0       23.81       24.24     0.25 o
   6  12   0       14.99       15.16     0.17 o
   4  14   0       99.19      100.80     0.99 o
   6  14   0       39.78       40.06     0.40 o
   2  16   0        5.80        5.66     0.31 o
   4  16   0        6.07        6.46     0.23 o
   6  16   0       16.97       17.30     0.19 o
   2  18   0       43.85       43.88     0.45 o
   4  18   0       66.96       66.82     0.67 o
   6  18   0       42.93       43.38     0.43 o
   2  20   0       44.45       45.10     0.45 o
   4  20   0       22.25       22.42     0.24 o
   6  20   0        7.01        6.62     0.22 o
   0  22   0       24.61       24.99     0.33 o
   2  22   0        2.81        1.76     0.75 <
   4  22   0        3.30        2.06     0.43 o
   0  24   0       32.43       33.01     0.37 o
   2  24   0       28.01       28.29     0.29 o
   4  24   0        6.54        6.01     0.28 o
   2  26   0       13.93       13.94     0.21 o
   4  26   0        3.10        4.18     0.53 <
   2  28   0       40.86       39.86     0.42 o
   4  28   0       25.91       26.07     0.27 o
   2  30   0        7.67        7.50     0.28 o
   4  30   0        2.63        1.16     0.72 <
   2  32   0       41.09       40.43     0.42 o
   2  34   0       33.28       34.29     0.35 o
   0   1   1       16.73       16.75     0.26 o
   1   1   1       38.64       37.69     0.39 o
   2   1   1        3.22        3.35     0.51 o
   3   1   1       20.51       20.57     0.21 o
   4   1   1        4.56        4.70     0.21 o
   5   1   1        3.87        2.95     0.24 o
   6   1   1        8.25        7.63     0.14 o
   7   1   1        5.04        4.61     0.19 o
   0   3   1       15.21       15.41     0.25 o
   1   3   1        9.57        7.99     0.25 o
   2   3   1        2.88        0.66     0.56 <
   3   3   1       13.68       13.57     0.16 o
   4   3   1        5.58        5.27     0.18 o
   5   3   1       19.38       19.52     0.20 o
   6   3   1        9.24        9.23     0.13 o
   7   3   1       21.59       21.39     0.22 o
   0   5   1       41.47       40.18     0.43 o
   1   5   1       10.84       10.48     0.30 o
   2   5   1       41.41       40.70     0.42 o
   3   5   1        4.85        0.47     0.21 o
   4   5   1        6.05        5.49     0.16 o
   5   5   1       10.43        9.90     0.14 o
   6   5   1        4.94        3.09     0.18 o
   7   5   1       14.17       14.08     0.16 o
   0   7   1       29.94       30.19     0.34 o
   2   7   1       22.39       22.38     0.24 o
   4   7   1        1.87        2.28     0.48 <
   5   7   1       69.90       70.27     0.70 o
   6   7   1        1.58        1.52     0.54 <
   7   7   1       38.07       39.22     0.38 o
   0   9   1       59.13       58.49     0.61 o
   1   9   1        5.07        3.62     0.41 o
   2   9   1       12.87       12.83     0.17 o
   3   9   1        7.54        6.82     0.15 o
   4   9   1       13.54       14.17     0.15 o
   5   9   1       12.81       12.76     0.15 o
   6   9   1        6.45        5.27     0.15 o
   7   9   1       14.61       14.77     0.16 o
   0  11   1       11.69       11.82     0.30 o
   2  11   1        7.57        7.63     0.22 o
   3  11   1       69.90       71.19     0.70 o
   4  11   1        5.52        5.22     0.17 o
   5  11   1       53.68       53.59     0.54 o
   6  11   1        6.99        6.50     0.15 o
   0  13   1        8.79        8.17     0.34 o
   1  13   1       49.58       50.48     0.50 o
   2  13   1       17.13       17.42     0.19 o
   3  13   1       32.76       33.61     0.33 o
   4  13   1       13.32       13.84     0.15 o
   5  13   1       14.69       14.52     0.16 o
   6  13   1        2.45        1.98     0.35 o
   0  15   1       23.90       24.20     0.29 o
   1  15   1       21.41       21.68     0.23 o
   2  15   1        3.48        2.93     0.35 o
   3  15   1       11.96       11.94     0.15 o
   4  15   1        4.28        3.88     0.21 o
   5  15   1        2.35        0.38     0.38 o
   6  15   1        5.96        6.26     0.16 o
   0  17   1       21.93       22.13     0.28 o
   1  17   1       35.11       36.17     0.36 o
   2  17   1        8.37        8.61     0.16 o
   3  17   1       20.53       20.82     0.21 o
   4  17   1        4.54        3.99     0.20 o
   5  17   1        5.38        4.94     0.18 o
   6  17   1       10.90       10.84     0.14 o
   0  19   1       11.18       11.40     0.25 o
   1  19   1       29.01       30.18     0.30 o
   2  19   1       25.06       25.74     0.26 o
   3  19   1       16.92       17.46     0.19 o
   4  19   1        2.79        1.29     0.34 o
   5  19   1        4.49        3.88     0.21 o
   6  19   1        4.63        4.28     0.19 o
   0  21   1        5.83        5.72     0.37 o
   1  21   1       67.37       67.15     0.68 o
   2  21   1       16.48       16.74     0.18 o
   3  21   1       51.87       51.83     0.52 o
   4  21   1        4.25        4.06     0.24 o
   5  21   1       31.87       32.22     0.32 o
   0  23   1       24.49       25.03     0.27 o
   1  23   1        7.41        7.46     0.18 o
   2  23   1        2.65        2.66     0.45 <
   3  23   1        2.79        2.28     0.39 o
   4  23   1        8.33        8.22     0.15 o
   5  23   1        4.62        4.36     0.23 o
   0  25   1       11.72       12.00     0.22 o
   1  25   1       74.97       75.55     0.75 o
   2  25   1        2.45        1.67     0.57 <
   3  25   1       67.03       66.32     0.67 o
   4  25   1        2.41        0.90     0.48 <
   5  25   1       52.55       53.97     0.53 o
   0  27   1        4.20        3.98     0.51 o
   1  27   1       37.16       37.13     0.38 o
   2  27   1       14.22       13.66     0.18 o
   3  27   1       28.37       28.32     0.29 o
   4  27   1        9.72        9.36     0.17 o
   0  29   1       11.81       12.11     0.32 o
   1  29   1       25.59       24.86     0.27 o
   2  29   1        7.80        7.99     0.21 o
   3  29   1       18.87       18.19     0.21 o
   4  29   1        2.88        2.87     0.43 o
   0  31   1       15.61       15.41     0.28 o
   1  31   1       16.11       15.97     0.23 o
   2  31   1        3.83        3.67     0.37 o
   3  31   1        9.81        9.88     0.18 o
   1  33   1       26.72       26.87     0.30 o
   2  33   1        8.31        8.28     0.21 o
   1  35   1       10.33       10.96     0.28 o
   1   0   2       29.25       29.84     0.31 o
   3   0   2       20.64       20.99     0.22 o
   4   0   2       98.32       98.94     0.98 o
   5   0   2        7.71        7.53     0.18 o
   6   0   2       77.00       77.12     0.77 o
   7   0   2        2.79        1.01     0.47 o
   0   2   2        4.15        2.85     0.65 o
   1   2   2        9.96       11.85     0.21 o
   2   2   2       20.06       19.34     0.21 o
   3   2   2       10.42       10.29     0.14 o
   4   2   2       14.83       14.91     0.16 o
   5   2   2        2.93        2.10     0.29 o
   6   2   2       19.56       19.88     0.20 o
   7   2   2        4.24        3.90     0.23 o
   0   4   2       11.60        9.21     0.21 o
   1   4   2       11.18       11.66     0.19 o
   2   4   2       65.98       64.53     0.66 o
   3   4   2        6.30        6.30     0.17 o
   4   4   2       18.06       17.18     0.19 o
   5   4   2        3.65        2.40     0.24 o
   6   4   2       40.47       40.25     0.41 o
   7   4   2        7.50        7.73     0.15 o
   0   6   2        4.17        2.83     0.49 o
   1   6   2        9.77        9.84     0.17 o
   2   6   2       26.04       26.34     0.27 o
   3   6   2        5.13        5.02     0.20 o
   4   6   2        5.19        5.47     0.18 o
   5   6   2        3.78        2.96     0.23 o
   6   6   2        3.27        2.60     0.28 o
   0   8   2       44.81       41.92     0.45 o
   1   8   2       23.36       23.89     0.24 o
   2   8   2        8.35        8.32     0.16 o
   3   8   2       14.62       15.06     0.16 o
   4   8   2       24.75       25.49     0.25 o
   5   8   2        3.79        2.85     0.23 o
   6   8   2        4.51        4.15     0.19 o
   0  10   2       47.80       47.68     0.49 o
   1  10   2       25.44       25.36     0.27 o
   2  10   2        3.35        2.62     0.32 o
   3  10   2       15.15       15.46     0.17 o
   4  10   2       10.32       10.66     0.14 o
   5  10   2        4.06        2.92     0.21 o
   6  10   2       14.59       14.63     0.16 o
   0  12   2        8.57        9.01     0.27 o
   1  12   2       25.57       26.21     0.26 o
   2  12   2       19.27       19.31     0.20 o
   3  12   2       17.80       18.26     0.19 o
   4  12   2        6.43        5.80     0.15 o
   5  12   2        7.43        7.55     0.14 o
   6  12   2       18.35       18.48     0.19 o
   1  14   2       25.33       25.92     0.26 o
   3  14   2       17.71       17.95     0.19 o
   4  14   2       67.51       67.89     0.68 o
   5  14   2        7.42        7.20     0.14 o
   6  14   2       52.08       52.87     0.52 o
   0  16   2        1.30        0.35     1.23 <
   1  16   2        2.93        2.44     0.39 o
   2  16   2        3.41        3.01     0.31 o
   3  16   2        1.84        1.93     0.52 <
   4  16   2       10.00       10.17     0.14 o
   5  16   2        5.86        5.46     0.17 o
   6  16   2        9.62        9.69     0.14 o
   0  18   2       50.76       50.30     0.51 o
   1  18   2        3.19        1.91     0.38 o
   2  18   2       72.07       72.80     0.72 o
   3  18   2        2.17        0.35     0.44 <
   4  18   2       46.45       45.49     0.47 o
   5  18   2        4.83        4.56     0.20 o
   6  18   2       47.48       48.54     0.48 o
   0  20   2       40.87       41.77     0.42 o
   1  20   2        1.92        0.70     0.57 <
   2  20   2       35.37       36.20     0.36 o
   3  20   2        2.21        2.01     0.52 <
   4  20   2       20.57       20.36     0.21 o
   5  20   2        5.35        5.12     0.19 o
   0  22   2        3.15        2.08     0.64 <
   1  22   2       17.65       18.09     0.19 o
   2  22   2       10.53       10.69     0.15 o
   3  22   2       12.78       12.73     0.16 o
   4  22   2        6.76        6.75     0.20 o
   5  22   2        4.90        4.71     0.21 o
   0  24   2       24.47       25.10     0.27 o
   1  24   2       20.28       20.28     0.22 o
   2  24   2       15.43       15.14     0.17 o
   3  24   2       14.65       14.51     0.17 o
   4  24   2        9.19        9.12     0.15 o
   5  24   2        6.00        5.58     0.19 o
   0  26   2       12.83       12.78     0.20 o
   1  26   2       16.27       16.08     0.18 o
   2  26   2        3.62        2.91     0.32 o
   3  26   2       11.49       11.37     0.16 o
   4  26   2        2.37        2.59     0.44 <
   0  28   2       36.78       36.47     0.38 o
   1  28   2       16.48       16.10     0.19 o
   2  28   2       36.08       35.31     0.37 o
   3  28   2       11.50       11.60     0.16 o
   4  28   2       20.86       21.25     0.22 o
   0  30   2        6.30        5.71     0.52 o
   1  30   2        4.48        4.44     0.34 o
   2  30   2        5.42        5.01     0.25 o
   3  30   2        4.91        4.87     0.29 o
   0  32   2       44.91       43.36     0.46 o
   1  32   2        1.22        1.28     1.31 <
   2  32   2       43.61       43.94     0.44 o
   0  34   2       31.74       31.67     0.34 o
   1  34   2        2.10        1.60     1.07 <
   0   1   3       13.85       14.23     0.18 o
   1   1   3       12.28       12.20     0.15 o
   2   1   3        6.39        6.27     0.18 o
   3   1   3        4.30        3.42     0.21 o
   4   1   3        9.61        9.49     0.13 o
   5   1   3        1.82        0.95     0.47 <
   6   1   3       13.56       13.53     0.15 o
   0   3   3        7.31        7.42     0.24 o
   1   3   3       16.55       16.26     0.18 o
   2   3   3        3.00        2.34     0.32 o
   3   3   3       19.92       19.39     0.21 o
   4   3   3       13.56       13.69     0.15 o
   5   3   3       20.50       20.23     0.21 o
   6   3   3       15.37       15.51     0.17 o
   0   5   3       84.24       84.98     0.84 o
   1   5   3        7.61        7.26     0.18 o
   2   5   3       51.30       51.72     0.51 o
   3   5   3       11.89       11.83     0.15 o
   4   5   3       26.17       26.89     0.27 o
   5   5   3       13.81       13.56     0.15 o
   6   5   3        3.35        3.32     0.27 o
   0   7   3       52.64       52.76     0.53 o
   2   7   3       33.20       33.65     0.33 o
   3   7   3       91.59       91.84     0.92 o
   4   7   3       11.99       11.79     0.14 o
   5   7   3       60.99       60.57     0.61 o
   6   7   3        4.02        2.62     0.23 o
   0   9   3       51.29       51.09     0.52 o
   1   9   3        9.53        9.23     0.15 o
   2   9   3       51.67       52.78     0.52 o
   3   9   3       12.92       12.83     0.15 o
   4   9   3        9.53        9.81     0.14 o
   5   9   3       13.22       13.14     0.15 o
   6   9   3        4.30        4.09     0.21 o
   0  11   3       16.16       16.74     0.19 o
   1  11   3       68.49       68.31     0.69 o
   2  11   3        4.37        4.51     0.23 o
   3  11   3       58.56       58.24     0.59 o
   4  11   3        8.25        7.95     0.14 o
   5  11   3       46.29       45.93     0.46 o
   6  11   3       14.32       14.61     0.16 o
   0  13   3       20.87       20.79     0.22 o
   1  13   3       30.21       30.68     0.31 o
   2  13   3        8.67        9.12     0.14 o
   3  13   3       19.86       19.83     0.21 o
   4  13   3        5.11        3.92     0.18 o
   5  13   3       10.93       10.74     0.14 o
   6  13   3       19.25       19.44     0.20 o
   0  15   3       20.18       20.68     0.22 o
   1  15   3        5.55        5.22     0.19 o
   2  15   3       21.52       21.83     0.22 o
   3  15   3        2.77        0.87     0.33 o
   4  15   3        2.66        1.42     0.34 o
   5  15   3        3.39        2.83     0.28 o
   6  15   3        3.45        3.59     0.29 o
   0  17   3        3.03        1.48     0.48 o
   1  17   3       15.37       15.48     0.17 o
   2  17   3       13.23       13.26     0.16 o
   3  17   3        7.54        7.39     0.15 o
   4  17   3       12.81       12.74     0.15 o
   5  17   3        2.98        0.91     0.29 o
   0  19   3       50.68       51.32     0.51 o
   1  19   3        9.06        8.88     0.15 o
   2  19   3       24.83       25.23     0.25 o
   3  19   3        3.70        2.99     0.26 o
   4  19   3       20.35       20.14     0.21 o
   5  19   3        3.41        2.56     0.28 o
   0  21   3       32.15       32.60     0.33 o
   1  21   3       52.18       52.01     0.52 o
   2  21   3       12.97       12.54     0.16 o
   3  21   3       40.85       40.45     0.41 o
   4  21   3        9.77        9.51     0.14 o
   5  21   3       27.02       28.23     0.27 o
   0  23   3       11.23       10.52     0.18 o
   1  23   3        2.66        1.13     0.41 o
   2  23   3       22.12       21.86     0.23 o
   3  23   3        2.86        2.56     0.39 o
   4  23   3        6.52        6.11     0.17 o
   0  25   3        9.66        9.56     0.22 o
   1  25   3       65.32       63.40     0.65 o
   2  25   3        9.44        9.31     0.16 o
   3  25   3       58.13       56.89     0.58 o
   4  25   3        5.55        5.35     0.20 o
   0  27   3       19.39       18.82     0.23 o
   1  27   3       28.71       28.22     0.29 o
   2  27   3        3.87        3.59     0.29 o
   3  27   3       21.63       21.76     0.23 o
   4  27   3        3.96        2.97     0.73 <
   0  29   3       22.01       22.79     0.25 o
   1  29   3       15.64       15.09     0.18 o
   2  29   3       18.34       18.17     0.20 o
   3  29   3       10.62       10.73     0.16 o
   0  31   3        5.64        5.56     0.52 o
   1  31   3        7.13        6.95     0.22 o
   2  31   3       15.49       15.74     0.18 o
   0  33   3       18.85       18.32     0.23 o
   1  33   3       14.37       14.46     0.19 o
   1   0   4       38.62       38.73     0.39 o
   2   0   4       79.21       79.07     0.79 o
   3   0   4       23.31       23.68     0.24 o
   4   0   4       92.07       90.96     0.92 o
   5   0   4        9.01        8.34     0.17 o
   6   0   4       45.65       45.60     0.46 o
   0   2   4       37.14       37.66     0.38 o
   1   2   4       24.65       24.48     0.25 o
   2   2   4       22.75       23.10     0.23 o
   3   2   4       13.67       13.57     0.15 o
   4   2   4       16.87       16.89     0.18 o
   5   2   4        3.02        2.13     0.28 o
   6   2   4        7.64        7.03     0.14 o
   0   4   4       72.28       72.91     0.72 o
   1   4   4       10.59       10.75     0.14 o
   2   4   4       26.26       25.48     0.27 o
   3   4   4        2.74        1.00     0.35 o
   4   4   4       40.80       40.84     0.41 o
   5   4   4        8.72        8.57     0.14 o
   6   4   4       11.11       11.15     0.14 o
   0   6   4        8.63        9.04     0.18 o
   1   6   4        9.04        8.68     0.13 o
   2   6   4        5.24        5.45     0.19 o
   3   6   4        2.49        0.44     0.36 o
   4   6   4       13.96       13.75     0.16 o
   5   6   4        9.50        9.33     0.14 o
   6   6   4        4.44        4.08     0.23 o
   0   8   4        3.16        2.15     0.41 o
   1   8   4       25.00       25.44     0.25 o
   2   8   4       23.79       24.41     0.24 o
   3   8   4       12.39       12.46     0.15 o
   4   8   4        6.40        6.16     0.15 o
   5   8   4        2.21        0.27     0.41 <
   6   8   4        6.65        5.37     0.24 o
   0  10   4       22.36       22.41     0.23 o
   1  10   4       24.48       24.64     0.25 o
   2  10   4        5.07        4.76     0.18 o
   3  10   4       11.63       11.70     0.14 o
   4  10   4       10.10       10.10     0.13 o
   5  10   4        1.84        0.73     0.46 <
   0  12   4       30.38       30.55     0.31 o
   1  12   4       35.59       35.93     0.36 o
   2  12   4        9.96       10.05     0.13 o
   3  12   4       23.53       23.63     0.24 o
   4  12   4       14.50       14.52     0.16 o
   5  12   4        8.92        8.79     0.13 o
   0  14   4       80.64       81.10     0.81 o
   1  14   4       32.90       33.04     0.33 o
   2  14   4       55.01       54.51     0.55 o
   3  14   4       21.18       21.24     0.22 o
   4  14   4       63.05       62.22     0.63 o
   5  14   4        7.46        7.81     0.15 o
   0  16   4       15.38       15.39     0.18 o
   1  16   4        3.10        1.47     0.28 o
   2  16   4       16.13       16.30     0.17 o
   3  16   4        5.30        4.45     0.18 o
   4  16   4        5.67        5.53     0.17 o
   5  16   4        8.50        8.53     0.14 o
   0  18   4       78.39       78.05     0.79 o
   1  18   4        2.65        1.34     0.32 o
   2  18   4       53.81       52.53     0.54 o
   3  18   4        4.99        4.28     0.21 o
   4  18   4       51.63       51.22     0.52 o
   5  18   4        9.06        9.66     0.14 o
   0  20   4       17.27       17.58     0.19 o
   1  20   4        2.79        2.01     0.32 o
   2  20   4       17.19       17.10     0.18 o
   3  20   4        6.04        6.08     0.18 o
   4  20   4       18.25       18.24     0.19 o
   0  22   4        2.10        0.54     0.60 <
   1  22   4       23.84       23.89     0.24 o
   2  22   4        8.30        8.27     0.15 o
   3  22   4       15.15       15.09     0.17 o
   4  22   4        5.77        5.65     0.19 o
   0  24   4        1.22        0.82     1.06 <
   1  24   4       25.74       25.09     0.26 o
   2  24   4        5.51        4.75     0.19 o
   3  24   4       14.58       15.79     0.17 o
   0  26   4        5.94        5.52     0.27 o
   1  26   4       22.25       21.94     0.23 o
   2  26   4        3.27        1.51     0.34 o
   3  26   4       14.43       14.76     0.16 o
   0  28   4       18.70       18.98     0.27 o
   1  28   4       21.27       21.25     0.22 o
   2  28   4       16.16       16.35     0.18 o
   0  30   4        5.36        3.72     0.55 o
   1  30   4        6.88        7.40     0.19 o
   0   1   5        1.05        0.90     1.33 <
   1   1   5        8.71        8.87     0.14 o
   2   1   5        4.01        3.33     0.22 o
   3   1   5        5.86        4.99     0.16 o
   4   1   5        6.76        6.55     0.15 o
   5   1   5        2.30        1.23     0.39 <
   0   3   5        6.30        5.17     0.21 o
   1   3   5       25.87       25.63     0.26 o
   2   3   5        8.78        8.80     0.13 o
   3   3   5       22.26       22.15     0.23 o
   4   3   5       10.16       10.18     0.13 o
   5   3   5       13.48       13.68     0.15 o
   0   5   5       44.87       45.76     0.45 o
   1   5   5       23.66       23.71     0.24 o
   2   5   5       44.32       44.50     0.44 o
   3   5   5       19.35       19.55     0.20 o
   4   5   5       23.52       23.25     0.24 o
   5   5   5       10.95       11.66     0.14 o
   0   7   5       28.14       28.83     0.29 o
   1   7   5       71.61       72.04     0.72 o
   2   7   5       25.81       25.49     0.26 o
   3   7   5       62.49       61.83     0.63 o
   4   7   5       12.81       12.76     0.15 o
   5   7   5       46.81       46.86     0.47 o
   0   9   5       38.90       39.48     0.39 o
   1   9   5       18.94       18.88     0.20 o
   2   9   5       22.88       22.26     0.23 o
   3   9   5       15.66       15.31     0.17 o
   4   9   5       19.41       19.05     0.20 o
   5   9   5        9.48        9.50     0.14 o
   0  11   5        5.15        4.57     0.25 o
   1  11   5       51.80       50.50     0.52 o
   2  11   5        5.43        4.91     0.18 o
   3  11   5       44.46       43.24     0.45 o
   4  11   5       10.19       10.17     0.13 o
   5  11   5       30.22       29.72     0.31 o
   0  13   5       14.91       14.83     0.17 o
   1  13   5        9.64        9.43     0.13 o
   2  13   5        2.90        2.69     0.29 o
   3  13   5        9.67        9.33     0.13 o
   4  13   5       16.54       16.63     0.18 o
   0  15   5       17.65       17.85     0.19 o
   1  15   5       11.20       11.03     0.14 o
   2  15   5        8.99        8.33     0.14 o
   3  15   5        7.29        7.32     0.15 o
   4  15   5        7.27        7.20     0.14 o
   0  17   5        8.48        8.13     0.17 o
   1  17   5        5.95        5.47     0.16 o
   2  17   5        6.22        6.12     0.16 o
   3  17   5        4.31        4.87     0.21 o
   4  17   5        1.90        0.68     0.47 <
   0  19   5       27.72       27.27     0.28 o
   1  19   5       12.35       11.91     0.15 o
   2  19   5       33.60       33.62     0.34 o
   3  19   5       10.25       10.03     0.13 o
   0  21   5       13.38       13.20     0.17 o
   1  21   5       30.92       31.09     0.31 o
   2  21   5       18.84       18.97     0.20 o
   3  21   5       27.27       28.24     0.28 o
   0  23   5       13.38       13.19     0.17 o
   1  23   5        7.12        6.88     0.15 o
   2  23   5        2.93        2.42     0.33 o
   0  25   5        3.58        2.93     0.43 o
   1  25   5       48.49       48.72     0.49 o
   2  25   5        2.77        2.80     0.40 o
   0  27   5        6.97        7.73     0.27 o
   0   0   6       32.03       31.83     0.33 o
   1   0   6       26.13       26.31     0.27 o
   2   0   6       55.73       55.83     0.56 o
   3   0   6       17.29       17.13     0.19 o
   4   0   6       34.12       33.78     0.35 o
   0   2   6       28.68       28.56     0.29 o
   1   2   6       19.96       19.68     0.21 o
   2   2   6       26.73       26.78     0.27 o
   3   2   6       11.84       11.69     0.14 o
   4   2   6       12.08       12.07     0.14 o
   0   4   6       32.21       31.44     0.33 o
   1   4   6        2.43        2.43     0.35 o
   2   4   6       47.27       46.88     0.47 o
   3   4   6        8.13        7.84     0.13 o
   4   4   6       15.53       15.44     0.17 o
   0   6   6        7.11        6.72     0.21 o
   1   6   6        4.80        3.85     0.20 o
   2   6   6        7.10        7.11     0.14 o
   3   6   6        8.62        8.82     0.14 o
   4   6   6        4.01        4.16     0.22 o
   0   8   6       18.83       18.64     0.21 o
   1   8   6       10.76       10.35     0.14 o
   2   8   6        2.93        1.61     0.29 o
   3   8   6        3.92        3.75     0.23 o
   4   8   6        5.85        4.91     0.16 o
   0  10   6       10.67       10.04     0.17 o
   1  10   6        7.41        7.41     0.14 o
   2  10   6       20.41       20.30     0.21 o
   3  10   6        3.02        1.07     0.28 o
   0  12   6       17.90       17.36     0.20 o
   1  12   6       28.15       28.02     0.28 o
   2  12   6       22.38       22.46     0.23 o
   3  12   6       18.99       18.75     0.20 o
   0  14   6       22.58       22.37     0.24 o
   1  14   6       23.15       23.05     0.24 o
   2  14   6       37.08       37.55     0.37 o
   3  14   6       15.09       15.10     0.16 o
   0  16   6       21.62       21.64     0.23 o
   1  16   6        2.63        1.37     0.34 o
   2  16   6       14.12       14.32     0.16 o
   3  16   6        4.96        4.68     0.21 o
   0  18   6       49.26       48.57     0.50 o
   1  18   6        5.31        5.31     0.19 o
   2  18   6       52.35       54.01     0.52 o
   0  20   6        6.28        6.69     0.25 o
   1  20   6        8.20        7.95     0.14 o
   0  22   6        9.86       10.27     0.23 o
   0   1   7       10.35       10.30     0.16 o
   1   1   7       11.09       10.96     0.15 o
   2   1   7        8.01        8.10     0.14 o
   0   3   7       15.17       15.35     0.17 o
   1   3   7       24.90       24.92     0.25 o
   2   3   7       12.11       12.33     0.14 o
   0   5   7       25.37       25.73     0.26 o
   1   5   7       25.48       26.08     0.26 o
   2   5   7       20.29       20.67     0.21 o
   0   7   7       12.80       12.75     0.17 o
   1   7   7       37.23       38.76     0.37 o
   2   7   7       11.12       11.43     0.15 o
   0   9   7        5.64        6.24     0.24 o
   1   9   7       19.33       19.64     0.20 o
   0  11   7       14.25       14.85     0.17 o
   1  11   7       34.93       36.00     0.35 o
   0  13   7       12.55       12.70     0.17 o
